# Supplementary material for: The oxidative stress response, in particular the katY gene, is temperature-regulated in Yersinia pseudotuberculosis
Source: PLoS Genet. 2023 Jul 10;19(7):e1010669. doi: 10.1371/journal.pgen.1010669 (PMC10358904; doi:10.1371/journal.pgen.1010669)
Supplement: S1 Data — (XLSX) [file pgen.1010669.s010.xlsx]

## Sheet: YPIII25evs37e Fig. 2
			accession ID	NC_010465.1			mean read counts		RNA-Seq			DESeq mean read counts		Nuss et al. 2015		qRT-PCR
locus	old locus	strand	start	stop	gene	gene discription	YPIII_E25	YPIII_E37	log2 Fold change	p-value	padjust	YPIII_E25	YPIII_E37	log2 Fold change	p-value	log2 Fold change	standard deviation
YPTB_RS21740	pYV_0065	-	44364	45245	yopN	SctW family type III secretion system gatekeeper subunit YopN	417.1	1118.7	1.42	4.09966e-26	7.35749e-27	228.115	551.588	1.27383	3.04578e-05
YPK_RS00160	YPK_0035	-	38131	38754	sodA	superoxide dismutase [Mn]	1678.2	1344	-0.32	0.000388685	0.00103138	769.602	342.221	-1.16918	4.70542e-05
YPK_RS09375	YPK_1863	-	2070933	2071511	sodB	superoxide dismutase [Fe]	326.1	667.8	1.03	7.20242e-19	6.51265e-18	33.6728	145.648	2.11283	9.20219e-10	1.71258	0.998211
YPK_RS14285	YPK_2855	+	3147393	3148832	katA	catalase	43.7	347.8	2.99	1.57215e-124	8.69677e-123	7.61161	83.9377	3.46305	0.000299023	2.06072	0.48449
YPK_RS16370	YPK_3267	+	3571791	3572393	ahpC	alkyl hydroperoxide reductase	1484.6	1811.2	0.29	0.00228891	0.00535606	926.902	893.626	-0.0527455	0.789858
YPK_RS17025	YPK_3388	+	3717303	3719516	katY	catalase/peroxidase HPI	71.8	2149.6	4.9	0	0	104.834	5175.98	5.62565	4.66388e-35	4.99283	0.247839
YPK_RS17310	YPK_3445	-	3778490	3779095	sodC	superoxide dismutase	1385.1	4452	1.63	1.6276e-68	4.55534e-67	104.346	713.682	2.7739	1.07196e-19	2.60934	0.400646
YPK_RS20330	YPK_4035	-	4451596	4451922	trxA	thioredoxin TrxA	2189.9	1849.7	-0.24	0.00997274	0.0204144	188.938	188.277	-0.00506319	0.854333
YPK_RS20895	YPK_4139	-	4571109	4571357	grxC	glutaredoxin 3	1330.3	732.1	-0.86	6.95879e-20	6.49211e-19	83.9568	78.1681	-0.103067	0.742573

## Sheet: qRT-PCR bgaB Fig. 3D
bgaB	log2 Fold change	standard deviation
yopN	0.987824	0.42593
sodA	0.633193	0.339694
sodB	0.492533	0.145307
sodC	0.921448	0.605865
katA	0.939911	0.545678
katY	0.889618	0.395091
trxAs	0.958867	0.157745
trxAl	0.709185	0.287342

## Sheet: qRT-PCR bgaB Fig 9C
bgaB	log2 Fold change	standard deviation
yopN	1.25763	0.28536
katY	0.889618	0.395091
katY rep	1.06616	0.21575
katY derep	1.13725	0.153915
