# Supplementary material for: The oxidative stress response, in particular the katY gene, is temperature-regulated in Yersinia pseudotuberculosis
Source: PLoS Genet. 2023 Jul 10;19(7):e1010669. doi: 10.1371/journal.pgen.1010669 (PMC10358904; doi:10.1371/journal.pgen.1010669)
Supplement: S2 Data — (XLSX) [file pgen.1010669.s011.xlsx]

## Sheet: Data Fig. 3B
	25°C			37°C
Miller Units	1	2	3	1	2	3
yopN	24.98	39.56	36.52	460.37	446.04	443.87
sodA	218.81	159.24	278.46	575.91	490.13	595.13
sodB	172.84	228.27	221.64	462.3	601.91	497.79
sodC	13.01	11.44	13.05	95.82	90.65	92.5
katA	63.33	60.12	56.3	220.3	239.42	235.24
katY	1.71	2.52	2.24	75.71	79.91	79.72
trxA short	21.59	20.67	22.17	200.11	202.19	189.37
trxA long	316.98	312.81	321.19	412.67	402.16	405.92

## Sheet: Data Fig. 3C
	25°C			37°C
Miller Units	1	2	3	1	2	3
yopN	107.82	126.15	133.35	443.18	539.83	525.71
sodA	268.12	256.51	280.07	485.33	509.86	511.85
sodB	328.27	330.6	332.62	522.08	526.89	534.46
sodC	13.25	13.96	12.48	67.57	73.72	69.88
katA	423.66	429.42	409.03	631.95	621.19	621.94
katY	5.83	8.99	11.18	203.32	205.46	209.93
trxA short	194.96	164.8	196.12	510.22	530.56	519.71
trxA long	327.33	318.66	318.36	518.28	524.82	534.83
yopN	110.48	111.8	110.26	427.62	426.98	428.43

## Sheet: Data Fig. 4C
E. coli	25°C			37°C
Miller Units	1	2	3	1	2	3
yopN	33.38	28.71	26.16	323.82	317.18	310.87
trxA short	49.72	43.8	49.56	323.84	318.17	322.29
trxA short rep	13.19	14.31	13.04	17.76	13.69	15.92
trxA long	250.91	253.24	257.67	381.61	403.99	397.78
trxA long rep	245.31	242.47	231.48	390.37	408.43	400.51
Yersinia	25°C			37°C
Miller Units	1	2	3	1	2	3
yopN	31.98	34.81	29.92	213.59	214.26	213.07
trxA short	62.27	56.07	65.1	292.14	291.84	297.29
trxA short rep	0.05	0.99	0.05	0.22	2.6	2.6
trxA long	548.6	547.68	561.3	714.13	707.68	704.96
trxA long rep	489.17	481.3	458.12	643.2	638.77	641.06

## Sheet: Data Fig. 6C
E. coli	25°C			37°C
Miller Units	1	2	3	1	2	3
yopN	29.78	43.46	29.68	381.08	361.64	367.38
sodB	191.89	222.64	211.56	1076.19	1120.54	1039.93
sodB rep	0.34	0.34	1.7	1.64	1.1	0.82
sodC	20.74	19.67	16.75	213	217.13	213.58
sodC rep	9.36	7.46	6.69	0.87	1.71	2.57
Yersinia	25°C			37°C
Miller Units	1	2	3	1	2	3
yopN	158.48	172.18	154.55	408.22	414.94	419.81
sodB	775.41	802.95	783.13	751.06	804.05	749.56
sodB rep	0.92	2.5	0.93	1.13	0.79	0.56
sodC	23.67	25.21	26.23	77.56	88.45	83.78
sodC rep	22.75	24.41	25.25	51	54.63	56.45

## Sheet: Data Fig. 8B
E. coli	25°C			37°C
Miller Units	1	2	3	1	2	3
yopN	16.77	13.58	15.16	159.51	164.04	153.14
katA	53.19	50.89	44.09	174.95	178.03	170.5
katA rep	8.04	4.42	4.41	3.64	4.15	5.79
Yersinia	25°C			37°C
Miller Units	1	2	3	1	2	3
yopN	158.48	172.18	154.55	408.22	414.94	419.81
katA	427.07	390.61	456.2	531.44	548.96	521.77
katA rep	1.5	1.71	1.69	0.58	1.16	1.69

## Sheet: Data Fig. 9B
E. coli	25°C			37°C
Miller Units	1	2	3	1	2	3
yopN	41.85	41.89	28.92	407.61	417.16	406.17
katY	16.45	13.31	13.21	209.66	219.81	219.52
katY rep	4.66	3.62	6.98	1.38	0.27	2.76
katY derep	29.9	32.82	21.38	276.64	272.52	286.49
Yersinia	25°C			37°C
Miller Units	1	2	3	1	2	3
yopN	116.09	117.95	121.29	487.28	517.19	511.73
katY	4.85	8.55	7.8	216.76	223.75	225.21
katY rep	3.4	2.02	1.97	1.92	0.56	1.07
katY derep	43.56	52.24	55.87	305.06	323.04	324.8
