# Supplementary material for: The oxidative stress response, in particular the katY gene, is temperature-regulated in Yersinia pseudotuberculosis
Source: PLoS Genet. 2023 Jul 10;19(7):e1010669. doi: 10.1371/journal.pgen.1010669 (PMC10358904; doi:10.1371/journal.pgen.1010669)
Supplement: S3 Data — (XLSX) [file pgen.1010669.s012.xlsx]

## Sheet: Data Fig. 10A
	WT 25°C			WT 37°C			ΔkatA 25°C			ΔkatA 37°C			ΔkatY 25°C			ΔkatY 37°C			ΔΔkatAY 25°C			ΔΔkatAY 37°C
in mm	Mean	SD	N	Mean	SD	N	Mean	SD	N	Mean	SD	N	Mean	SD	N	Mean	SD	N	Mean	SD	N	Mean	SD	N
5.5M H2O2	35.42	0.76	3	29.83	0.8	3	41.17	0.8	3	37.25	0.6	3	34.33	1.18	3	34.42	0.95	3	40.17	0.99	3	39.33	1.37	3
Table Analyzed	ZOI deletion kats 25vs37
Brown-Forsythe ANOVA test
F* (DFn, DFd)	45,84 (7,000, 12,75)
P value	<0,0001
P value summary	****
Significant diff. among means (P < 0.05)?	Yes
Welch's ANOVA test
W (DFn, DFd)	35,98 (7,000, 6,825)
P value	<0,0001
P value summary	****
Significant diff. among means (P < 0.05)?	Yes
Data summary
Number of treatments (columns)	8
Number of values (total)	24
Number of families	1
Number of comparisons per family	28
Alpha	0.05
Unpaired t with Welch's correction	Mean Diff,	95,00% CI of diff,	Below threshold?	Summary	Individual P Value
WT 25°C vs. WT 37°C	5.59	3,819 to 7,361	Yes	***	0.0009	A-B
WT 25°C vs. ΔkatA 25°C	-5.75	-7,521 to -3,979	Yes	***	0.0008	A-C
WT 25°C vs. ΔkatA 37°C	-1.83	-3,416 to -0,2443	Yes	*	0.0331	A-D
WT 25°C vs. ΔkatY 25°C	1.09	-1,320 to 3,500	No	ns	0.2609	A-E
WT 25°C vs. ΔkatY 37°C	1	-0,9878 to 2,988	No	ns	0.2309	A-F
WT 25°C vs. ΔΔkatAY 25°C	-4.75	-6,804 to -2,696	Yes	**	0.0034	A-G
WT 25°C vs. ΔΔkatAY 37°C	-3.91	-6,725 to -1,095	Yes	*	0.021	A-H
WT 37°C vs. ΔkatA 25°C	-11.34	-13,15 to -9,526	Yes	****	<0,0001	B-C
WT 37°C vs. ΔkatA 37°C	-7.42	-9,074 to -5,766	Yes	***	0.0003	B-D
WT 37°C vs. ΔkatY 25°C	-4.5	-6,914 to -2,086	Yes	**	0.0078	B-E
WT 37°C vs. ΔkatY 37°C	-4.59	-6,604 to -2,576	Yes	**	0.0034	B-F
WT 37°C vs. ΔΔkatAY 25°C	-10.34	-12,42 to -8,264	Yes	***	0.0002	B-G
WT 37°C vs. ΔΔkatAY 37°C	-9.5	-12,30 to -6,695	Yes	**	0.0014	B-H
ΔkatA 25°C vs. ΔkatA 37°C	3.92	2,266 to 5,574	Yes	**	0.0032	C-D
ΔkatA 25°C vs. ΔkatY 25°C	6.84	4,426 to 9,254	Yes	**	0.002	C-E
ΔkatA 25°C vs. ΔkatY 37°C	6.75	4,736 to 8,764	Yes	***	0.0008	C-F
ΔkatA 25°C vs. ΔΔkatAY 25°C	1	-1,076 to 3,076	No	ns	0.2481	C-G
ΔkatA 25°C vs. ΔΔkatAY 37°C	1.84	-0,9646 to 4,645	No	ns	0.1318	C-H
ΔkatA 37°C vs. ΔkatY 25°C	2.92	0,4735 to 5,367	Yes	*	0.0321	D-E
ΔkatA 37°C vs. ΔkatY 37°C	2.83	0,8898 to 4,770	Yes	*	0.0174	D-F
ΔkatA 37°C vs. ΔΔkatAY 25°C	-2.92	-4,943 to -0,8966	Yes	*	0.0182	D-G
ΔkatA 37°C vs. ΔΔkatAY 37°C	-2.08	-4,982 to 0,8216	No	ns	0.1033	D-H
ΔkatY 25°C vs. ΔkatY 37°C	-0.09	-2,563 to 2,383	No	ns	0.9232	E-F
ΔkatY 25°C vs. ΔΔkatAY 25°C	-5.84	-8,339 to -3,341	Yes	**	0.0031	E-G
ΔkatY 25°C vs. ΔΔkatAY 37°C	-5	-7,924 to -2,076	Yes	**	0.0092	E-H
ΔkatY 37°C vs. ΔΔkatAY 25°C	-5.75	-7,951 to -3,549	Yes	**	0.0019	F-G
ΔkatY 37°C vs. ΔΔkatAY 37°C	-4.91	-7,717 to -2,103	Yes	**	0.0095	F-H
ΔΔkatAY 25°C vs. ΔΔkatAY 37°C	0.84	-1,978 to 3,658	No	ns	0.4423	G-H
Test details	Mean 1	Mean 2	Mean Diff,	SE of diff,	n1	n2	t	DF
WT 25°C vs. WT 37°C	35.42	29.83	5.59	0.6371	3	3	8.774	3.99
WT 25°C vs. ΔkatA 25°C	35.42	41.17	-5.75	0.6371	3	3	9.026	3.99
WT 25°C vs. ΔkatA 37°C	35.42	37.25	-1.83	0.559	3	3	3.273	3.796
WT 25°C vs. ΔkatY 25°C	35.42	34.33	1.09	0.8103	3	3	1.345	3.416
WT 25°C vs. ΔkatY 37°C	35.42	34.42	1	0.7024	3	3	1.424	3.816
WT 25°C vs. ΔΔkatAY 25°C	35.42	40.17	-4.75	0.7206	3	3	6.592	3.75
WT 25°C vs. ΔΔkatAY 37°C	35.42	39.33	-3.91	0.9045	3	3	4.323	3.124
WT 37°C vs. ΔkatA 25°C	29.83	41.17	-11.34	0.6532	3	3	17.36	4
WT 37°C vs. ΔkatA 37°C	29.83	37.25	-7.42	0.5774	3	3	12.85	3.709
WT 37°C vs. ΔkatY 25°C	29.83	34.33	-4.5	0.8231	3	3	5.467	3.518
WT 37°C vs. ΔkatY 37°C	29.83	34.42	-4.59	0.7171	3	3	6.401	3.887
WT 37°C vs. ΔΔkatAY 25°C	29.83	40.17	-10.34	0.7349	3	3	14.07	3.831
WT 37°C vs. ΔΔkatAY 37°C	29.83	39.33	-9.5	0.916	3	3	10.37	3.222
ΔkatA 25°C vs. ΔkatA 37°C	41.17	37.25	3.92	0.5774	3	3	6.79	3.709
ΔkatA 25°C vs. ΔkatY 25°C	41.17	34.33	6.84	0.8231	3	3	8.31	3.518
ΔkatA 25°C vs. ΔkatY 37°C	41.17	34.42	6.75	0.7171	3	3	9.414	3.887
ΔkatA 25°C vs. ΔΔkatAY 25°C	41.17	40.17	1	0.7349	3	3	1.361	3.831
ΔkatA 25°C vs. ΔΔkatAY 37°C	41.17	39.33	1.84	0.916	3	3	2.009	3.222
ΔkatA 37°C vs. ΔkatY 25°C	37.25	34.33	2.92	0.7643	3	3	3.821	2.969
ΔkatA 37°C vs. ΔkatY 37°C	37.25	34.42	2.83	0.6487	3	3	4.362	3.377
ΔkatA 37°C vs. ΔΔkatAY 25°C	37.25	40.17	-2.92	0.6684	3	3	4.369	3.295
ΔkatA 37°C vs. ΔΔkatAY 37°C	37.25	39.33	-2.08	0.8635	3	3	2.409	2.74
ΔkatY 25°C vs. ΔkatY 37°C	34.33	34.42	-0.09	0.8746	3	3	0.1029	3.826
ΔkatY 25°C vs. ΔΔkatAY 25°C	34.33	40.17	-5.84	0.8893	3	3	6.567	3.883
ΔkatY 25°C vs. ΔΔkatAY 37°C	34.33	39.33	-5	1.044	3	3	4.79	3.914
ΔkatY 37°C vs. ΔΔkatAY 25°C	34.42	40.17	-5.75	0.7922	3	3	7.259	3.993
ΔkatY 37°C vs. ΔΔkatAY 37°C	34.42	39.33	-4.91	0.9625	3	3	5.101	3.562
ΔΔkatAY 25°C vs. ΔΔkatAY 37°C	40.17	39.33	0.84	0.9759	3

## Sheet: Data Fig. S2A
	WT 25°C			WT 37°C			ΔkatA 25°C			ΔkatA 37°C			ΔkatA + A 25°C			ΔkatA + A 37°C			ΔkatY 25°C			ΔkatY 37°C			ΔkatY + Y 25°C			ΔkatY + Y 37°C			ΔΔkatAY 25°C			ΔΔkatAY 37°C			ΔΔkatAY + A 25°C			ΔΔkatAY + A 37°C			ΔΔkatAY + Y 25°C			ΔΔkatAY + Y 37°C			ΔΔkatAY + AY 25°C
in mm	Mean	SD	N	Mean	SD	N	Mean	SD	N	Mean	SD	N	Mean	SD	N	Mean	SD	N	Mean	SD	N	Mean	SD	N	Mean	SD	N	Mean	SD	N	Mean	SD	N	Mean	SD	N	Mean	SD	N	Mean	SD	N	Mean	SD	N	Mean	SD	N	Mean
5.5M H2O2	36.83	0.37	3	30.08	0.49	3	41	0.41	3	34.25	0.83	3	37	0.82	3	30.92	0.64	3	34.67	0.47	3	35.92	0.64	3	37	0.58	3	29	0.57	3	39.67	0.47	3	41.17	0.37	3	34.5	0.65	3	36.5	0.5	3	40.33	0.47	3	35.42	0.49	3	34.25
[truncated: 5 more columns]
