# Supplementary material for: The oxidative stress response, in particular the katY gene, is temperature-regulated in Yersinia pseudotuberculosis
Source: PLoS Genet. 2023 Jul 10;19(7):e1010669. doi: 10.1371/journal.pgen.1010669 (PMC10358904; doi:10.1371/journal.pgen.1010669)
Supplement: S4 Data — (XLSX) [file pgen.1010669.s013.xlsx]

## Sheet: Data Fig. 10B wt 25°C
	t in h	80 mM H2O2			40 mM H2O2			20 mM H2O2			10 mM H2O2			5 mM H2O2			2.5 mM H2O2			1.25 mM H2O2			625 µM H2O2			313 µM H2O2			156 µM H2O2			+			-
		B	C	D	B	C	D	B	C	D	B	C	D	B	C	D	B	C	D	B	C	D	B	C	D	B	C	D	B	C	D	B	C	D	B	C	D
	0.246722	0.101	0.1033	0.0995	0.1002	0.1004	0.1012	0.1024	0.0998	0.0992	0.1006	0.1012	0.1001	0.1012	0.1012	0.1004	0.1009	0.1018	0.101	0.1019	0.1034	0.1021	0.1009	0.1008	0.1009	0.102	0.1034	0.1021	0.1024	0.1024	0.1019	0.1035	0.103	0.1031	0.0845	0.0853	0.0864
	0.493444	0.1009	0.1027	0.099	0.1004	0.1007	0.101	0.103	0.0999	0.0993	0.1012	0.1016	0.1004	0.1019	0.1018	0.1008	0.1016	0.1023	0.1015	0.1023	0.1039	0.1023	0.1024	0.1019	0.102	0.1041	0.1054	0.1044	0.1048	0.1047	0.104	0.1065	0.106	0.1056	0.0849	0.0855	0.0865
	0.740194	0.1007	0.1025	0.099	0.1004	0.1007	0.1012	0.1031	0.1001	0.0996	0.1014	0.1019	0.1008	0.102	0.1026	0.1014	0.1017	0.1025	0.1018	0.1037	0.1053	0.1039	0.1046	0.1041	0.1042	0.1065	0.108	0.1065	0.1074	0.1076	0.1072	0.1096	0.1092	0.1088	0.0849	0.0857	0.0867
	0.986917	0.1005	0.1025	0.0981	0.1	0.1002	0.1003	0.103	0.0997	0.0993	0.1015	0.1017	0.1005	0.102	0.1021	0.1013	0.1032	0.1034	0.1026	0.1061	0.107	0.1053	0.1075	0.1066	0.1066	0.1095	0.1107	0.109	0.1109	0.1105	0.1095	0.1136	0.1119	0.1118	0.085	0.0854	0.0866
	1.23364	0.1005	0.0994	0.0988	0.1001	0.1005	0.1008	0.1036	0.1001	0.1001	0.1019	0.1023	0.1015	0.1034	0.1029	0.1023	0.1054	0.1058	0.1051	0.109	0.1102	0.1087	0.1109	0.1101	0.1106	0.1137	0.115	0.1131	0.1153	0.1155	0.1143	0.1194	0.1175	0.1167	0.0851	0.0861	0.087
	1.48039	0.1001	0.0987	0.0982	0.0999	0.1003	0.1007	0.1035	0.1	0.0999	0.1016	0.1023	0.1014	0.1051	0.104	0.1036	0.1082	0.1081	0.1073	0.113	0.1131	0.112	0.1152	0.1142	0.1141	0.1191	0.1201	0.1174	0.1212	0.1219	0.1192	0.1245	0.1245	0.1231	0.0851	0.086	0.0869
	1.72711	0.1005	0.0982	0.0986	0.1	0.1007	0.1009	0.1042	0.1004	0.1006	0.1027	0.1027	0.1019	0.1079	0.1064	0.1062	0.1119	0.1117	0.111	0.1177	0.1177	0.1158	0.1214	0.1207	0.1195	0.1254	0.127	0.1246	0.1281	0.1292	0.1271	0.1326	0.1326	0.1311	0.0854	0.0866	0.0875
	1.97383	0.0988	0.1002	0.0968	0.0991	0.0997	0.0996	0.1024	0.0994	0.0993	0.1032	0.1026	0.1014	0.1101	0.1079	0.1076	0.1155	0.1147	0.1136	0.1227	0.1223	0.1198	0.1276	0.1264	0.1251	0.1315	0.1331	0.1304	0.1344	0.1357	0.133	0.1379	0.1393	0.1377	0.085	0.0854	0.0863
	2.22056	0.0984	0.097	0.0962	0.099	0.0996	0.0993	0.1034	0.0996	0.0992	0.1052	0.1042	0.1024	0.1139	0.111	0.1103	0.1205	0.1196	0.1176	0.1291	0.1294	0.1262	0.1335	0.1333	0.1324	0.1383	0.1404	0.1373	0.1415	0.1434	0.1401	0.1454	0.1475	0.1453	0.0852	0.0854	0.0863
	2.46731	0.0985	0.0965	0.0968	0.0994	0.1001	0.1005	0.1039	0.1002	0.1007	0.1079	0.1066	0.1054	0.1182	0.1152	0.1149	0.1262	0.1264	0.1241	0.1354	0.1357	0.1335	0.14	0.1407	0.1391	0.1452	0.1489	0.1452	0.1489	0.1521	0.1485	0.1537	0.157	0.1543	0.0854	0.0864	0.0874
	2.71403	0.0981	0.0967	0.0963	0.0992	0.1	0.1002	0.1035	0.1003	0.1002	0.1105	0.1089	0.1073	0.1224	0.119	0.1185	0.1318	0.1323	0.1299	0.1417	0.1429	0.1396	0.1473	0.1477	0.146	0.1532	0.1561	0.153	0.1579	0.1608	0.1571	0.1633	0.1655	0.1625	0.0854	0.0865	0.0874
	2.96075	0.0973	0.0979	0.0946	0.0984	0.0989	0.0987	0.1007	0.0993	0.0991	0.1127	0.1105	0.1088	0.1269	0.1229	0.1211	0.1375	0.1369	0.1347	0.1482	0.1481	0.1447	0.1553	0.1546	0.1528	0.1619	0.1638	0.1607	0.1677	0.1698	0.1642	0.1757	0.1764	0.1718	0.0851	0.0855	0.0865
	3.2075	0.0973	0.0951	0.0957	0.0989	0.0994	0.0999	0.1011	0.1	0.1	0.1169	0.1142	0.1123	0.1321	0.1289	0.1268	0.1432	0.1433	0.1406	0.1568	0.1565	0.1527	0.1648	0.164	0.1617	0.1734	0.1752	0.1709	0.1794	0.1821	0.1755	0.188	0.1903	0.1841	0.0855	0.0864	0.0875
	3.45422	0.0971	0.0954	0.095	0.0988	0.0994	0.0993	0.1021	0.0999	0.0995	0.1208	0.1179	0.1152	0.1377	0.1339	0.1319	0.151	0.1511	0.1476	0.1667	0.1653	0.1612	0.1765	0.1755	0.1712	0.1854	0.1876	0.1817	0.1938	0.1972	0.1899	0.2019	0.2054	0.1994	0.0854	0.0863	0.0873
	3.70094	0.0961	0.0954	0.0938	0.0981	0.0983	0.0981	0.1018	0.0989	0.0987	0.1236	0.1207	0.1175	0.143	0.1382	0.1361	0.16	0.1587	0.1555	0.178	0.1753	0.1689	0.1891	0.1876	0.1823	0.1987	0.2013	0.1957	0.2047	0.2085	0.2015	0.2134	0.2151	0.2097	0.0852	0.0853	0.0863
	3.94767	0.0962	0.0943	0.0947	0.0983	0.0986	0.0989	0.1032	0.0998	0.1001	0.128	0.1251	0.122	0.1509	0.1447	0.1426	0.171	0.1693	0.1639	0.1907	0.1881	0.181	0.2008	0.2011	0.1974	0.2087	0.2125	0.2076	0.2149	0.2197	0.2127	0.2216	0.2276	0.221	0.0853	0.0863	0.0873
	4.19442	0.0961	0.0944	0.0945	0.0981	0.0984	0.0986	0.1042	0.0998	0.1004	0.1322	0.1298	0.1259	0.1615	0.1522	0.1498	0.1819	0.1804	0.1733	0.2021	0.2014	0.1948	0.2106	0.2109	0.2076	0.2193	0.2232	0.2183	0.2268	0.232	0.2239	0.2343	0.2403	0.2327	0.0854	0.0863	0.0874
	4.44114	0.095	0.0946	0.0929	0.0975	0.0975	0.0972	0.1047	0.0993	0.0998	0.1366	0.1335	0.129	0.1718	0.1612	0.1582	0.194	0.1929	0.1867	0.2116	0.2103	0.2037	0.2213	0.2212	0.2173	0.2314	0.2349	0.2289	0.2398	0.2453	0.236	0.2493	0.2547	0.2456	0.0851	0.0853	0.0865
	4.68786	0.0953	0.095	0.0938	0.0977	0.0977	0.0982	0.1064	0.1004	0.1015	0.1424	0.1383	0.1339	0.1831	0.1719	0.1668	0.2032	0.2026	0.1971	0.2221	0.2211	0.214	0.2335	0.2338	0.2293	0.2452	0.2492	0.243	0.255	0.2614	0.2514	0.2645	0.2712	0.2622	0.0853	0.0863	0.0874
	4.93458	0.0952	0.0936	0.0937	0.0976	0.0976	0.0979	0.108	0.1009	0.102	0.1501	0.1441	0.1389	0.1932	0.184	0.1775	0.2135	0.2119	0.2068	0.2347	0.2334	0.2257	0.2484	0.2482	0.2435	0.2616	0.2654	0.2584	0.2714	0.2777	0.268	0.2802	0.2862	0.2771	0.0854	0.0864	0.0873
	5.18133	0.0943	0.0938	0.0923	0.0968	0.0966	0.0967	0.1091	0.1008	0.1019	0.1594	0.1511	0.1439	0.202	0.193	0.1872	0.2244	0.2222	0.2165	0.2494	0.2469	0.2379	0.2648	0.2639	0.2588	0.277	0.2812	0.2735	0.287	0.2931	0.2824	0.2983	0.3025	0.2922	0.085	0.0855	0.0868
	5.42806	0.0944	0.0926	0.0928	0.0969	0.0967	0.097	0.1122	0.1019	0.1034	0.1697	0.1603	0.1526	0.2112	0.2009	0.1967	0.2375	0.2351	0.2288	0.2657	0.2625	0.2537	0.2797	0.2801	0.2747	0.2935	0.2972	0.2906	0.304	0.3114	0.3002	0.3139	0.3214	0.3108	0.0852	0.086	0.0869
	5.67478	0.0946	0.0927	0.0929	0.0969	0.0967	0.0973	0.115	0.1028	0.1047	0.18	0.1705	0.1608	0.2219	0.2104	0.2056	0.2516	0.2493	0.2427	0.2806	0.2791	0.2695	0.2957	0.2958	0.2909	0.3104	0.3146	0.3076	0.3221	0.331	0.3179	0.3335	0.342	0.329	0.0853	0.0863	0.0874
	5.9215	0.0935	0.0928	0.0916	0.096	0.0957	0.0958	0.1165	0.1029	0.1045	0.1876	0.1801	0.168	0.2345	0.22	0.2156	0.2676	0.2653	0.2582	0.2969	0.2941	0.2848	0.3134	0.3138	0.3072	0.3292	0.3344	0.3261	0.3423	0.3515	0.3379	0.3554	0.3631	0.3492	0.085	0.0852	0.0862
	6.16822	0.0933	0.0918	0.0911	0.0958	0.0952	0.0952	0.1194	0.1036	0.1056	0.1952	0.1874	0.1759	0.2481	0.2323	0.2272	0.2827	0.2804	0.2728	0.3145	0.3122	0.3016	0.3323	0.3332	0.3268	0.3499	0.3558	0.3476	0.3646	0.3739	0.3599	0.3769	0.3857	0.3719	0.085	0.0852	0.0862
	6.41497	0.0938	0.0915	0.0923	0.0962	0.0959	0.0964	0.1224	0.1055	0.1084	0.2037	0.1955	0.1853	0.2639	0.2462	0.2415	0.2988	0.297	0.2901	0.3342	0.331	0.321	0.3529	0.3548	0.3488	0.3713	0.3782	0.3698	0.3857	0.3965	0.3821	0.3984	0.4083	0.3944	0.0853	0.0862	0.0873
	6.66169	0.0937	0.0923	0.0924	0.0961	0.0958	0.0962	0.1228	0.1068	0.1099	0.213	0.2041	0.1935	0.2782	0.2612	0.2564	0.3173	0.3148	0.3071	0.3542	0.3524	0.3415	0.3757	0.3774	0.3706	0.3938	0.4	0.3918	0.4087	0.4206	0.4047	0.422	0.4329	0.4168	0.0853	0.0864	0.0875
	6.90842	0.0927	0.0921	0.0906	0.0951	0.0945	0.0945	0.1254	0.1072	0.11	0.2233	0.2118	0.2007	0.2937	0.2744	0.2696	0.3362	0.3328	0.3252	0.377	0.3734	0.3624	0.3978	0.3984	0.3915	0.4168	0.4234	0.4145	0.4338	0.4453	0.4284	0.4493	0.4587	0.4419	0.0849	0.0853	0.0863
	7.15517	0.0933	0.091	0.092	0.0955	0.0951	0.0958	0.1297	0.1093	0.1131	0.2359	0.2232	0.2113	0.3104	0.29	0.2852	0.3557	0.3536	0.3456	0.3989	0.3956	0.385	0.4209	0.4229	0.4155	0.4425	0.4493	0.4399	0.4626	0.4754	0.4561	0.4881	0.5007	0.4802	0.0853	0.0862	0.0874
	7.40189	0.0934	0.0938	0.0918	0.0954	0.095	0.0956	0.1338	0.1111	0.115	0.2492	0.2356	0.2229	0.3289	0.3073	0.3024	0.3779	0.375	0.3668	0.4218	0.4188	0.4077	0.4464	0.4493	0.4411	0.4804	0.4825	0.4682	0.5003	0.5164	0.4989	0.5195	0.5303	0.5162	0.0853	0.0864	0.0874
	7.64861	0.0925	0.0915	0.0905	0.0946	0.0941	0.0943	0.1348	0.1122	0.1156	0.2618	0.2474	0.234	0.3478	0.3246	0.3185	0.3986	0.396	0.3877	0.447	0.4424	0.431	0.4874	0.4866	0.4693	0.5125	0.5221	0.513	0.5241	0.5378	0.5256	0.5337	0.5432	0.5333	0.0855	0.0854	0.0864
	7.89533	0.0927	0.0908	0.0913	0.0948	0.0944	0.095	0.1421	0.1144	0.1181	0.2753	0.2602	0.247	0.3677	0.3436	0.338	0.4215	0.4189	0.4104	0.483	0.4703	0.4585	0.5135	0.5195	0.5138	0.5275	0.5389	0.533	0.5389	0.5523	0.5397	0.5495	0.5593	0.5501	0.0852	0.0862	0.0873
	8.14206	0.0927	0.0911	0.0912	0.0947	0.0943	0.0949	0.1461	0.1162	0.1206	0.2893	0.2737	0.259	0.3878	0.3635	0.3585	0.4463	0.4435	0.435	0.513	0.5161	0.505	0.527	0.5326	0.531	0.5436	0.5526	0.5483	0.5534	0.5657	0.5547	0.5665	0.5762	0.5627	0.0853	0.0863	0.0873
	8.38881	0.0919	0.0911	0.0902	0.0938	0.0933	0.0938	0.1506	0.1177	0.1228	0.3046	0.287	0.2717	0.4099	0.3836	0.3782	0.4857	0.4818	0.4652	0.5281	0.5284	0.5212	0.5437	0.5475	0.5453	0.5594	0.5661	0.5625	0.5718	0.5826	0.5721	0.5814	0.5896	0.5794	0.085	0.0855	0.0865
	8.63553	0.0918	0.0902	0.0894	0.0937	0.0931	0.093	0.1584	0.12	0.1245	0.3219	0.3025	0.2853	0.4331	0.4047	0.3994	0.5059	0.5072	0.5027	0.5436	0.5431	0.5348	0.5602	0.5614	0.5588	0.5751	0.5833	0.5804	0.586	0.5961	0.5839	0.5935	0.6021	0.5921	0.0851	0.0853	0.0865
	8.88225	0.0922	0.0915	0.0908	0.094	0.0936	0.0942	0.1642	0.1229	0.1293	0.3408	0.3199	0.3027	0.4703	0.4284	0.4228	0.5204	0.5223	0.5188	0.5569	0.5558	0.549	0.5717	0.576	0.5752	0.5884	0.5963	0.5926	0.5969	0.6088	0.5972	0.6061	0.6143	0.6063	0.0853	0.0863	0.0872
	9.12897	0.0922	0.0907	0.0909	0.094	0.0936	0.0942	0.17	0.1266	0.1334	0.3614	0.3385	0.32	0.4961	0.4566	0.4522	0.535	0.5366	0.5339	0.5748	0.5741	0.5667	0.5876	0.59	0.5898	0.6005	0.6095	0.6071	0.6081	0.6217	0.6116	0.6175	0.6252	0.6178	0.0854	0.0864	0.0874
	9.37572	0.0915	0.0906	0.0895	0.0932	0.0926	0.0929	0.1744	0.1288	0.1366	0.3807	0.358	0.3381	0.5109	0.4937	0.4887	0.5515	0.5492	0.5445	0.5884	0.5885	0.5793	0.6015	0.6024	0.6031	0.6123	0.6205	0.6206	0.618	0.6307	0.62	0.6272	0.6334	0.6264	0.0851	0.0855	0.0865
	9.62244	0.0919	0.0898	0.0904	0.0934	0.093	0.0937	0.1794	0.1331	0.1422	0.4013	0.3773	0.3582	0.5257	0.5081	0.5045	0.5675	0.5688	0.5653	0.5988	0.6002	0.5954	0.6115	0.6158	0.6161	0.6214	0.63	0.6302	0.6269	0.6394	0.63	0.6332	0.6412	0.6351	0.0853	0.0862	0.0872
	9.86917	0.0919	0.0902	0.0904	0.0934	0.093	0.0938	0.1849	0.1372	0.1475	0.4234	0.3975	0.3775	0.5384	0.5227	0.5212	0.5795	0.5817	0.5772	0.613	0.6141	0.6077	0.6179	0.624	0.6282	0.6287	0.6388	0.6387	0.6337	0.6466	0.638	0.6391	0.6488	0.6414	0.0853	0.0864	0.0873
	10.1159	0.0911	0.0915	0.0892	0.0925	0.0921	0.0925	0.1907	0.1411	0.153	0.4577	0.4193	0.3976	0.555	0.533	0.5306	0.5933	0.595	0.591	0.6234	0.625	0.6178	0.6265	0.6317	0.6344	0.6372	0.6472	0.6461	0.6402	0.6531	0.6442	0.6448	0.6524	0.6468	0.085	0.0855	0.0863
	10.3626	0.0915	0.0907	0.09	0.0928	0.0925	0.0933	0.1985	0.1469	0.1592	0.4864	0.4457	0.4222	0.5707	0.5516	0.5492	0.604	0.6072	0.6047	0.6326	0.6335	0.6273	0.6339	0.6395	0.6423	0.6396	0.6531	0.6536	0.6453	0.6585	0.6504	0.6492	0.658	0.6525	0.0852	0.0861	0.0871
	10.6094	0.0915	0.0898	0.09	0.0928	0.0925	0.0932	0.2069	0.1521	0.164	0.502	0.4871	0.4637	0.5838	0.5664	0.5634	0.6135	0.6164	0.6154	0.6386	0.6398	0.6335	0.6388	0.6453	0.6484	0.6431	0.6557	0.6577	0.6473	0.6624	0.6539	0.6519	0.6601	0.656	0.0853	0.0863	0.0872
	10.8562	0.0908	0.0898	0.089	0.0921	0.0914	0.0922	0.2176	0.1574	0.1681	0.5168	0.5007	0.482	0.5969	0.5809	0.5781	0.6205	0.6239	0.6226	0.6442	0.6469	0.6402	0.6435	0.6499	0.6533	0.6468	0.6581	0.6609	0.6497	0.6643	0.6571	0.6545	0.6629	0.658	0.085	0.0855	0.0864
	11.1029	0.0906	0.0903	0.0884	0.0918	0.091	0.0915	0.2236	0.1626	0.1723	0.5291	0.5154	0.4978	0.6064	0.5931	0.5898	0.6262	0.6299	0.6281	0.6489	0.6516	0.6447	0.6464	0.6536	0.6572	0.6498	0.6618	0.6624	0.6507	0.6663	0.6589	0.6563	0.6645	0.66	0.085	0.0853	0.0863
	11.3496	0.0912	0.0888	0.0897	0.0923	0.0916	0.0926	0.2332	0.1685	0.1786	0.5476	0.5288	0.5125	0.6137	0.6032	0.6004	0.6315	0.6362	0.6353	0.6522	0.6552	0.6496	0.6494	0.6563	0.6604	0.652	0.6644	0.6653	0.6525	0.6678	0.6614	0.6565	0.6663	0.6623	0.0853	0.0862	0.0872
	11.5964	0.0913	0.0894	0.0899	0.0923	0.0917	0.0928	0.2442	0.1737	0.1851	0.5635	0.5456	0.5269	0.6203	0.612	0.6089	0.6362	0.6414	0.6417	0.655	0.6588	0.6532	0.6516	0.6587	0.663	0.6534	0.6666	0.6673	0.6536	0.6689	0.662	0.6571	0.6674	0.6638	0.0854	0.0865	0.0879
	11.8431	0.0905	0.0896	0.0884	0.0915	0.0909	0.0912	0.257	0.1782	0.1916	0.5776	0.5614	0.5438	0.625	0.6173	0.614	0.6397	0.6449	0.6444	0.6572	0.6605	0.6546	0.6528	0.6597	0.6639	0.6547	0.6671	0.6686	0.655	0.6683	0.6619	0.6577	0.6676	0.6639	0.0852	0.0856	0.0866
	12.0898	0.0909	0.0887	0.0894	0.0918	0.0913	0.0924	0.2687	0.1839	0.201	0.59	0.5758	0.5596	0.6298	0.6227	0.6198	0.6424	0.6478	0.6481	0.6586	0.6628	0.657	0.6539	0.6607	0.6656	0.6555	0.668	0.6703	0.6553	0.6693	0.6627	0.6584	0.6685	0.6652	0.0853	0.0862	0.0873
	12.3365	0.091	0.0892	0.0896	0.0917	0.0913	0.0924	0.283	0.1906	0.2099	0.5985	0.5875	0.5725	0.6344	0.6278	0.625	0.6442	0.6499	0.6502	0.6593	0.6636	0.6582	0.6548	0.6615	0.6661	0.6559	0.6686	0.671	0.6555	0.67	0.6632	0.6589	0.669	0.6657	0.0854	0.0863	0.0874
	12.5832	0.0902	0.0892	0.0883	0.091	0.0904	0.0912	0.2985	0.1978	0.2175	0.6063	0.5976	0.5839	0.6382	0.6324	0.6292	0.6458	0.6515	0.6518	0.6603	0.664	0.6586	0.6555	0.6618	0.6664	0.6567	0.6686	0.6715	0.6561	0.6694	0.6627	0.659	0.669	0.6651	0.0851	0.0855	0.0864
	12.83	0.0905	0.0885	0.089	0.0913	0.0908	0.0919	0.318	0.2069	0.2276	0.6128	0.6057	0.5922	0.6405	0.6363	0.6336	0.6466	0.6526	0.6537	0.6605	0.6644	0.6596	0.6552	0.6622	0.667	0.6574	0.6685	0.672	0.6558	0.6698	0.6636	0.66	0.6693	0.6659	0.0852	0.086	0.0871
	13.0767	0.0906	0.0888	0.0891	0.0914	0.0909	0.0918	0.338	0.215	0.2389	0.6171	0.6115	0.5982	0.6421	0.6394	0.636	0.6476	0.6533	0.6543	0.6609	0.6648	0.6598	0.6557	0.6622	0.6673	0.6568	0.6686	0.6717	0.6563	0.6728	0.6636	0.6603	0.67	0.6661	0.0853	0.0862	0.0873
	13.3234	0.0903	0.0901	0.0881	0.0909	0.0904	0.0907	0.356	0.2239	0.2497	0.621	0.6163	0.6032	0.6432	0.6404	0.6369	0.6475	0.6534	0.6536	0.6607	0.6645	0.6593	0.6557	0.6616	0.6665	0.657	0.668	0.6706	0.6568	0.6703	0.6633	0.6617	0.6708	0.6668	0.0853	0.0857	0.0866
	13.5702	0.0899	0.0885	0.0876	0.0905	0.09	0.0901	0.3759	0.2336	0.263	0.6257	0.6205	0.6076	0.6436	0.642	0.6382	0.6482	0.6537	0.6538	0.6614	0.6646	0.6591	0.6562	0.6617	0.6665	0.6581	0.6688	0.6716	0.6585	0.6719	0.6646	0.6638	0.6724	0.6682	0.0851	0.0853	0.0861
	13.8169	0.0904	0.0882	0.0888	0.0909	0.0906	0.0914	0.3973	0.2455	0.2794	0.6297	0.6248	0.6127	0.6443	0.6432	0.6398	0.6483	0.6538	0.6547	0.6608	0.6645	0.6597	0.6569	0.6623	0.6672	0.6595	0.6704	0.6724	0.6593	0.6731	0.6663	0.6644	0.6734	0.6694	0.0853	0.0862	0.0872
	14.0636	0.0905	0.0896	0.0892	0.091	0.0906	0.0917	0.4178	0.2581	0.2961	0.6332	0.6294	0.618	0.6447	0.6437	0.6406	0.6483	0.6537	0.6548	0.6609	0.6646	0.6601	0.6581	0.6632	0.6686	0.6602	0.6714	0.6742	0.6601	0.6742	0.6677	0.664	0.6738	0.6706	0.0854	0.0864	0.0874
	14.3104	0.0899	0.0889	0.0879	0.0902	0.0898	0.0902	0.4684	0.2715	0.3144	0.6353	0.6328	0.6212	0.6444	0.644	0.6399	0.6482	0.6533	0.6541	0.6624	0.6649	0.6596	0.6594	0.664	0.6693	0.6611	0.6719	0.6737	0.6603	0.6743	0.6672	0.6652	0.6741	0.6701	0.0851	0.0855	0.0865
	14.5571	0.0902	0.0881	0.0887	0.0906	0.0904	0.0911	0.4776	0.2876	0.3347	0.6373	0.6358	0.6244	0.6443	0.6441	0.6401	0.6482	0.6532	0.6542	0.6632	0.6655	0.6608	0.6595	0.6648	0.6698	0.661	0.6723	0.6748	0.6604	0.6746	0.6679	0.6656	0.6745	0.6706	0.0853	0.0863	0.0872
	14.8038	0.0903	0.0886	0.0888	0.0905	0.0903	0.0912	0.4946	0.3052	0.3544	0.6384	0.6371	0.6269	0.6447	0.644	0.6407	0.6492	0.6535	0.6545	0.6635	0.6663	0.6618	0.6602	0.6649	0.6703	0.6614	0.6726	0.6749	0.6608	0.6746	0.6679	0.6648	0.6744	0.6707	0.0854	0.0864	0.0874
	15.0506	0.0896	0.0887	0.0877	0.0899	0.0895	0.09	0.5075	0.3237	0.3745	0.6386	0.6381	0.6278	0.6445	0.644	0.6397	0.6503	0.654	0.6549	0.6641	0.6662	0.6615	0.6601	0.6645	0.67	0.6618	0.6724	0.674	0.6607	0.6744	0.6673	0.6662	0.6742	0.67	0.0852	0.0855	0.0864
	15.2973	0.0901	0.0879	0.0886	0.0903	0.0901	0.091	0.5242	0.3444	0.397	0.6396	0.6388	0.6289	0.6454	0.6438	0.6403	0.6512	0.6556	0.656	0.6643	0.6671	0.6622	0.6608	0.6653	0.6705	0.662	0.673	0.6748	0.6614	0.6752	0.6684	0.6663	0.6753	0.6712	0.0855	0.0862	0.0872
	15.544	0.0901	0.0885	0.0887	0.0902	0.0901	0.0909	0.5406	0.3641	0.4184	0.639	0.639	0.6298	0.6458	0.6432	0.6398	0.651	0.6558	0.6562	0.6637	0.6663	0.6618	0.6601	0.6648	0.6702	0.6617	0.6724	0.6748	0.661	0.6744	0.6681	0.6663	0.6748	0.6711	0.0854	0.0862	0.0872
	15.7907	0.0902	0.0886	0.0889	0.0903	0.0902	0.0912	0.5549	0.3841	0.4685	0.6395	0.6396	0.6303	0.6469	0.6434	0.6406	0.6512	0.6557	0.6566	0.6642	0.667	0.6624	0.6601	0.6647	0.6704	0.6617	0.6725	0.6751	0.661	0.6745	0.6686	0.6659	0.675	0.6713	0.0855	0.0865	0.0875
	16.0375	0.0894	0.0887	0.0872	0.0895	0.0893	0.0895	0.567	0.4043	0.476	0.6396	0.6394	0.6294	0.6476	0.6435	0.6404	0.6513	0.6557	0.6555	0.6641	0.6669	0.6615	0.6605	0.6648	0.6693	0.662	0.6723	0.6735	0.6615	0.6742	0.6681	0.6664	0.6747	0.6707	0.0851	0.0855	0.0865
	16.2842	0.09	0.0878	0.0885	0.0899	0.0898	0.0908	0.5759	0.4301	0.4913	0.6396	0.6394	0.6301	0.6477	0.6446	0.6415	0.6513	0.6556	0.6558	0.6636	0.6664	0.6615	0.6601	0.6644	0.6694	0.6619	0.6723	0.6745	0.6612	0.6744	0.668	0.666	0.6747	0.6709	0.0854	0.0863	0.0872
	16.5309	0.0901	0.0884	0.0887	0.09	0.09	0.0909	0.5836	0.4728	0.5068	0.64	0.6397	0.6301	0.6481	0.6454	0.6419	0.6514	0.6554	0.6559	0.6638	0.6663	0.6616	0.6599	0.6642	0.6694	0.6616	0.6719	0.6743	0.6611	0.674	0.6679	0.6661	0.6746	0.6709	0.0855	0.0864	0.0874
	16.7777	0.0894	0.0887	0.0875	0.0893	0.0892	0.0898	0.5913	0.4812	0.5213	0.64	0.6391	0.6292	0.648	0.6453	0.6415	0.6513	0.6551	0.6553	0.6635	0.6661	0.6611	0.66	0.6637	0.6691	0.6617	0.6717	0.6736	0.6614	0.674	0.6679	0.6661	0.6743	0.6706	0.0853	0.0856	0.0866
	17.0244	0.0898	0.0881	0.0884	0.0896	0.0896	0.0906	0.5943	0.4984	0.5376	0.6408	0.6393	0.6295	0.648	0.6451	0.6415	0.6512	0.655	0.6552	0.6634	0.6659	0.6608	0.6602	0.664	0.6689	0.6617	0.6719	0.674	0.6611	0.6741	0.6678	0.6668	0.6746	0.6708	0.0854	0.0862	0.0872
	17.2711	0.0899	0.0885	0.0886	0.0896	0.0897	0.0906	0.5984	0.5085	0.5501	0.6418	0.6397	0.6298	0.6478	0.6451	0.6412	0.6508	0.6545	0.6548	0.663	0.6657	0.6605	0.6594	0.6634	0.6684	0.6616	0.6714	0.6736	0.6605	0.6738	0.6671	0.6649	0.6741	0.6703	0.0855	0.0863	0.0873
	17.5179	0.0891	0.0884	0.0873	0.0888	0.0887	0.0893	0.602	0.5284	0.559	0.6422	0.6398	0.6293	0.6472	0.6441	0.6401	0.6503	0.6536	0.6535	0.6627	0.6645	0.6595	0.6587	0.6621	0.6672	0.6608	0.6701	0.6721	0.6601	0.6727	0.6662	0.6652	0.6733	0.6695	0.0851	0.0853	0.0862
	17.7646	0.0892	0.0875	0.0871	0.0889	0.0889	0.0892	0.607	0.5423	0.5683	0.6426	0.6403	0.63	0.6475	0.6439	0.6398	0.6496	0.6537	0.6532	0.6623	0.6644	0.6593	0.6589	0.6626	0.667	0.6607	0.6704	0.6723	0.6604	0.6726	0.6664	0.6658	0.6734	0.6698	0.0852	0.0854	0.0864
	18.0113	0.0898	0.0877	0.0884	0.0894	0.0894	0.0901	0.6103	0.5534	0.575	0.6424	0.6413	0.631	0.647	0.6439	0.6401	0.6497	0.6534	0.6535	0.6616	0.6645	0.6589	0.6582	0.6624	0.667	0.6605	0.6704	0.6724	0.6605	0.6732	0.6664	0.6647	0.6734	0.6696	0.0854	0.0863	0.0873
	18.258	0.0892	0.0883	0.0873	0.0888	0.0889	0.0893	0.6126	0.5633	0.5811	0.6426	0.6408	0.6307	0.647	0.643	0.6389	0.6496	0.6528	0.6523	0.6616	0.6636	0.6576	0.6581	0.6615	0.6657	0.6602	0.6697	0.6713	0.6597	0.6722	0.6655	0.6649	0.6726	0.6688	0.0852	0.0856	0.0865
	18.5048	0.0891	0.0877	0.0871	0.0887	0.0889	0.089	0.6146	0.5713	0.5854	0.6422	0.6408	0.6303	0.6466	0.6429	0.6389	0.6491	0.6524	0.6523	0.6614	0.6636	0.6576	0.6579	0.6615	0.6657	0.6601	0.6696	0.6714	0.6595	0.6721	0.6656	0.6648	0.6726	0.6686	0.0852	0.0855	0.0866
	18.7515	0.0897	0.0877	0.0883	0.0892	0.0893	0.0901	0.6158	0.5777	0.5906	0.6421	0.641	0.6313	0.6463	0.6429	0.6391	0.649	0.6522	0.6522	0.661	0.6634	0.6576	0.6576	0.6612	0.666	0.6599	0.6697	0.6717	0.6592	0.6724	0.6658	0.6641	0.6727	0.6689	0.0854	0.0863	0.0875
	18.9982	0.0903	0.0893	0.0887	0.0897	0.0899	0.0904	0.6156	0.5839	0.595	0.6425	0.6414	0.6315	0.6467	0.6428	0.639	0.6492	0.6522	0.652	0.6613	0.6633	0.6578	0.658	0.6615	0.6662	0.66	0.6695	0.6716	0.6596	0.6723	0.6656	0.6645	0.6729	0.6688	0.0862	0.0868	0.0878
	19.2449	0.0893	0.0895	0.0872	0.0886	0.0887	0.089	0.6174	0.5883	0.5975	0.6415	0.6404	0.6298	0.6455	0.6415	0.6375	0.6481	0.651	0.6509	0.6603	0.6617	0.6565	0.6571	0.6602	0.665	0.6591	0.6684	0.6704	0.6583	0.671	0.6648	0.6641	0.6715	0.6679	0.0852	0.0855	0.0866
	19.4917	0.0897	0.0896	0.0882	0.0891	0.0893	0.0899	0.6155	0.5925	0.6024	0.6417	0.6407	0.6305	0.6456	0.6419	0.638	0.6482	0.6515	0.6512	0.6603	0.6622	0.6571	0.6569	0.661	0.6652	0.6594	0.669	0.6711	0.6586	0.6718	0.6656	0.664	0.6723	0.6686	0.0856	0.0864	0.0873
	19.7384	0.0897	0.0891	0.0884	0.089	0.0892	0.0901	0.6174	0.5967	0.6046	0.6414	0.6401	0.63	0.6453	0.6412	0.6374	0.6474	0.6507	0.6504	0.6599	0.6617	0.6562	0.6566	0.6601	0.6648	0.6584	0.6686	0.6703	0.6578	0.6713	0.6645	0.663	0.6717	0.6677	0.0855	0.0865	0.0875
	19.9851	0.0892	0.0883	0.0873	0.0884	0.0886	0.089	0.6177	0.6003	0.6053	0.6406	0.6394	0.6288	0.6445	0.6405	0.636	0.6467	0.6501	0.6493	0.6588	0.6609	0.6553	0.6557	0.659	0.6637	0.6577	0.6676	0.669	0.6571	0.67	0.6637	0.6629	0.6708	0.6668	0.0853	0.0855	0.0865
		0.0844	0.0877

## Sheet: Data Fig. 10B wt 37°C
	t in h	80 mM H2O2			40 mM H2O2			20 mM H2O2			10 mM H2O2			5 mM H2O2			2.5 mM H2O2			1.25 mM H2O2			625 µM H2O2			313 µM H2O2			156 µM H2O2			+			-
		B	C	D	B	C	D	B	C	D	B	C	D	B	C	D	B	C	D	B	C	D	B	C	D	B	C	D	B	C	D	B	C	D	B	C	D
	0.246722	0.1527	0.104	0.1104	0.1002	0.1063	0.0994	0.0986	0.0987	0.0979	0.0994	0.0994	0.0994	0.1007	0.1008	0.1007	0.1021	0.1022	0.1021	0.103	0.1027	0.1028	0.1032	0.1027	0.1042	0.1043	0.1037	0.1028	0.1052	0.1042	0.1034	0.1051	0.1029	0.1037	0.0852	0.0864	0.0854
	0.493444	0.1261	0.101	0.1029	0.1007	0.1073	0.0988	0.0991	0.0992	0.0985	0.1015	0.1017	0.1017	0.1044	0.1046	0.1042	0.1061	0.1063	0.106	0.1072	0.107	0.107	0.1073	0.1069	0.1086	0.1087	0.108	0.1068	0.1095	0.1086	0.1074	0.1094	0.1072	0.1077	0.0852	0.0867	0.0857
	0.740194	0.1385	0.0992	0.1086	0.1004	0.1117	0.0987	0.0993	0.0996	0.0986	0.1047	0.1056	0.105	0.1084	0.1087	0.108	0.11	0.1101	0.1101	0.1106	0.1106	0.1107	0.1109	0.1105	0.1123	0.1124	0.1114	0.1104	0.1132	0.1122	0.1112	0.1132	0.1109	0.1116	0.0856	0.0867	0.0858
	0.986917	0.1778	0.0994	0.1388	0.0999	0.0991	0.0986	0.0997	0.1	0.1002	0.1085	0.1091	0.109	0.1123	0.1125	0.1122	0.1133	0.1137	0.1136	0.1139	0.114	0.1141	0.1141	0.1139	0.1151	0.1156	0.1148	0.1138	0.1164	0.1157	0.1146	0.1167	0.1146	0.1149	0.0854	0.0869	0.0858
	1.23364	0.1757	0.0988	0.0986	0.0979	0.0981	0.0982	0.1008	0.1014	0.1019	0.1122	0.1129	0.113	0.1154	0.1157	0.1155	0.1158	0.1161	0.116	0.1162	0.1164	0.1163	0.1161	0.1161	0.1175	0.1176	0.1169	0.116	0.1186	0.1182	0.1169	0.1191	0.117	0.1174	0.0854	0.0869	0.0857
	1.48039	0.1773	0.0983	0.0983	0.0967	0.0974	0.0978	0.1028	0.1034	0.1048	0.1155	0.1162	0.1165	0.1179	0.1185	0.1179	0.1186	0.1187	0.1187	0.1188	0.1193	0.1192	0.1186	0.119	0.12	0.1206	0.1198	0.119	0.1219	0.1211	0.1203	0.1221	0.1202	0.1207	0.0854	0.087	0.0858
	1.72711	0.1758	0.0977	0.0978	0.0963	0.097	0.0962	0.1051	0.106	0.1077	0.1186	0.1194	0.1195	0.1209	0.1219	0.1212	0.1218	0.1226	0.1222	0.123	0.1234	0.1234	0.1231	0.1237	0.1242	0.1252	0.1244	0.1234	0.1265	0.1259	0.1246	0.1271	0.1249	0.1252	0.0855	0.087	0.0857
	1.97383	0.1769	0.0966	0.0975	0.0961	0.0964	0.0958	0.1078	0.1087	0.1112	0.1221	0.1231	0.1234	0.1253	0.1263	0.1252	0.1273	0.1283	0.1274	0.1291	0.1296	0.1294	0.1293	0.1298	0.1306	0.1317	0.1306	0.1299	0.1333	0.1325	0.1309	0.1342	0.1317	0.1317	0.0856	0.0871	0.0858
	2.22056	0.176	0.0964	0.097	0.0954	0.0957	0.0953	0.1103	0.1116	0.114	0.1265	0.1278	0.1278	0.1317	0.1327	0.1313	0.1342	0.1354	0.1343	0.1364	0.1369	0.1367	0.1369	0.1373	0.1391	0.1396	0.138	0.1371	0.1414	0.1403	0.1388	0.1428	0.1397	0.1397	0.0856	0.087	0.0858
	2.46731	0.1747	0.0962	0.0967	0.0951	0.0953	0.0948	0.1129	0.1141	0.117	0.1324	0.1344	0.134	0.1389	0.1404	0.1386	0.1423	0.1437	0.1426	0.145	0.1458	0.145	0.1454	0.1464	0.1475	0.1486	0.1468	0.1465	0.1507	0.1495	0.1482	0.1523	0.1494	0.1492	0.0857	0.0869	0.0859
	2.71403	0.1748	0.0951	0.0963	0.0948	0.0948	0.0943	0.1155	0.1166	0.1204	0.1403	0.1425	0.1412	0.1465	0.1486	0.1467	0.15	0.1518	0.1508	0.1531	0.1541	0.1533	0.1536	0.1544	0.1557	0.1575	0.1554	0.1549	0.1596	0.1583	0.1571	0.1618	0.1586	0.1586	0.0852	0.0869	0.0858
	2.96075	0.1732	0.0992	0.0957	0.0942	0.0944	0.0938	0.1181	0.12	0.1244	0.1464	0.1491	0.1476	0.1539	0.1564	0.1544	0.1579	0.16	0.1589	0.1615	0.1628	0.1622	0.1621	0.1633	0.1647	0.1663	0.1643	0.164	0.1691	0.1677	0.1667	0.1714	0.1684	0.1684	0.0857	0.0867	0.0857
	3.2075	0.1719	0.124	0.0955	0.0941	0.0941	0.0936	0.1219	0.124	0.1292	0.1537	0.1569	0.1552	0.1629	0.1651	0.163	0.1672	0.1704	0.1685	0.1718	0.173	0.1721	0.1727	0.174	0.1751	0.1776	0.1746	0.1747	0.1807	0.1792	0.1781	0.1833	0.18	0.1797	0.0858	0.0868	0.0856
	3.45422	0.1703	0.0941	0.095	0.0937	0.0938	0.0927	0.1251	0.1285	0.1346	0.1616	0.1655	0.1638	0.1727	0.1761	0.173	0.1789	0.1819	0.1798	0.1844	0.1859	0.1847	0.1859	0.1873	0.1874	0.1911	0.1876	0.1883	0.195	0.1932	0.1914	0.1982	0.1947	0.1937	0.0855	0.0867	0.0857
	3.70094	0.1693	0.0937	0.0947	0.0934	0.0934	0.0925	0.1299	0.1343	0.1405	0.1715	0.1759	0.1736	0.1866	0.1899	0.1854	0.1939	0.1971	0.1947	0.1997	0.2013	0.1994	0.2014	0.203	0.203	0.2072	0.2029	0.2039	0.2114	0.2088	0.2075	0.2152	0.2109	0.2104	0.0852	0.0868	0.0856
	3.94767	0.1684	0.0938	0.0942	0.0931	0.093	0.092	0.1354	0.1406	0.1455	0.184	0.1895	0.1865	0.2016	0.2058	0.2004	0.2098	0.2135	0.2109	0.216	0.2185	0.2161	0.2175	0.2199	0.2198	0.2245	0.2197	0.2211	0.2291	0.2262	0.2255	0.234	0.2292	0.2295	0.0851	0.0867	0.0854
	4.19442	0.1675	0.0929	0.094	0.0929	0.0928	0.0917	0.1387	0.1457	0.1513	0.1993	0.2054	0.2021	0.2186	0.2225	0.2176	0.2266	0.2306	0.2292	0.2345	0.2365	0.235	0.2359	0.2382	0.2394	0.2436	0.2386	0.241	0.2494	0.2459	0.2469	0.255	0.2506	0.2508	0.0855	0.0865	0.0854
	4.44114	0.1669	0.0924	0.0937	0.0927	0.0928	0.0914	0.1432	0.1508	0.1582	0.2148	0.2216	0.2187	0.2361	0.2407	0.2359	0.2451	0.2489	0.2476	0.2535	0.2557	0.2549	0.2558	0.2576	0.2598	0.2649	0.2582	0.2626	0.2716	0.2681	0.2689	0.2784	0.2744	0.2754	0.085	0.0866	0.0853
	4.68786	0.1655	0.0923	0.0936	0.0924	0.0923	0.0912	0.1487	0.1568	0.1673	0.2309	0.2392	0.2362	0.2549	0.2593	0.2552	0.2639	0.2683	0.2678	0.2731	0.275	0.2763	0.2754	0.2777	0.281	0.2861	0.2789	0.2847	0.2947	0.29	0.2931	0.3035	0.2984	0.3017	0.0848	0.0864	0.0855
	4.93458	0.1655	0.1218	0.0933	0.0924	0.0919	0.0909	0.155	0.1647	0.178	0.249	0.2575	0.2549	0.2738	0.2782	0.2754	0.2832	0.2872	0.288	0.2918	0.2931	0.296	0.2943	0.2952	0.3017	0.3054	0.2969	0.3056	0.314	0.312	0.3171	0.3251	0.3236	0.3272	0.0857	0.0864	0.0853
	5.18133	0.1643	0.0961	0.0934	0.0922	0.0917	0.0907	0.1621	0.1743	0.1908	0.2681	0.2767	0.2744	0.2922	0.2967	0.2944	0.3009	0.3064	0.3083	0.3099	0.3125	0.3168	0.3125	0.3157	0.3235	0.3249	0.3181	0.3299	0.3356	0.3346	0.3419	0.3503	0.3489	0.3534	0.0856	0.0864	0.0854
	5.42806	0.1641	0.0928	0.0934	0.0921	0.0916	0.0906	0.1707	0.1861	0.2028	0.2869	0.2953	0.2949	0.3118	0.3173	0.3178	0.3215	0.3271	0.3319	0.3424	0.3434	0.3411	0.3429	0.3481	0.354	0.3556	0.3494	0.362	0.3672	0.3674	0.3805	0.3844	0.3842	0.3904	0.0849	0.0865	0.0854
	5.67478	0.1647	0.093	0.0932	0.0919	0.0915	0.0904	0.1805	0.1968	0.2155	0.3047	0.3156	0.3173	0.3413	0.3457	0.347	0.3488	0.3507	0.3581	0.3559	0.3551	0.3635	0.3567	0.3579	0.3693	0.3685	0.3588	0.3769	0.383	0.379	0.3951	0.4025	0.4002	0.4094	0.0853	0.0865	0.0854
	5.9215	0.1645	0.0917	0.0933	0.0919	0.0914	0.0904	0.1911	0.2084	0.2297	0.334	0.3454	0.3407	0.3562	0.3602	0.3613	0.3632	0.3653	0.3714	0.3692	0.368	0.3758	0.3691	0.3706	0.3807	0.3818	0.3692	0.3853	0.3945	0.3866	0.4028	0.4132	0.4059	0.4208	0.0855	0.0866	0.0854
	6.16822	0.1639	0.0917	0.093	0.0916	0.0913	0.0901	0.2008	0.2204	0.245	0.3514	0.3588	0.3627	0.3685	0.3715	0.3748	0.3747	0.3764	0.3807	0.3788	0.3788	0.3851	0.3779	0.38	0.3887	0.3896	0.3788	0.3924	0.4018	0.3936	0.4085	0.4222	0.4112	0.4273	0.0854	0.0864	0.0854
	6.41497	0.1637	0.0913	0.0931	0.0915	0.0912	0.0901	0.2126	0.234	0.262	0.3644	0.3712	0.3763	0.3793	0.3816	0.3856	0.3833	0.3852	0.3905	0.3879	0.3867	0.3937	0.386	0.3891	0.3973	0.3963	0.3864	0.4011	0.4097	0.4018	0.4172	0.4308	0.4206	0.438	0.0855	0.0865	0.0856
	6.66169	0.1641	0.0925	0.0928	0.0914	0.091	0.0898	0.2248	0.2484	0.2783	0.3759	0.3818	0.3876	0.3885	0.3888	0.394	0.3908	0.3942	0.4007	0.3946	0.3946	0.4015	0.3922	0.3964	0.4038	0.4036	0.3939	0.409	0.417	0.4106	0.4252	0.4412	0.4306	0.4476	0.0857	0.0864	0.0853
	6.90842	0.1645	0.0923	0.0923	0.0912	0.0909	0.0898	0.2384	0.2649	0.2943	0.3841	0.3892	0.3969	0.3944	0.396	0.4026	0.3991	0.4014	0.4069	0.4027	0.404	0.4118	0.4022	0.4075	0.4155	0.4159	0.4042	0.4189	0.4266	0.4195	0.434	0.4475	0.4381	0.4546	0.0851	0.0865	0.0854
	7.15517	0.1629	0.0921	0.0921	0.0911	0.0908	0.0895	0.2552	0.2798	0.315	0.3928	0.3978	0.4048	0.4036	0.4056	0.4127	0.4076	0.4102	0.4168	0.4115	0.4109	0.4192	0.4078	0.4118	0.4203	0.4203	0.4102	0.4258	0.4337	0.4267	0.4444	0.4577	0.4499	0.4659	0.0856	0.0864	0.0852
	7.40189	0.1641	0.0919	0.0927	0.0911	0.0907	0.0896	0.2723	0.2965	0.3384	0.401	0.4079	0.4141	0.4106	0.4122	0.4194	0.414	0.4173	0.4231	0.4171	0.4188	0.4285	0.4159	0.4212	0.4303	0.4298	0.4214	0.4363	0.4406	0.4379	0.4513	0.4615	0.4551	0.4706	0.0857	0.0865	0.0855
	7.64861	0.1632	0.0913	0.0922	0.091	0.0907	0.0894	0.2884	0.325	0.3524	0.4107	0.4162	0.4218	0.4195	0.4222	0.4287	0.4242	0.4299	0.4333	0.4256	0.4302	0.4386	0.4223	0.4304	0.4385	0.4349	0.4285	0.443	0.4445	0.4436	0.4562	0.4658	0.4571	0.4748	0.0853	0.0867	0.0856
	7.89533	0.163	0.091	0.092	0.0909	0.0905	0.0894	0.3166	0.3358	0.3648	0.4203	0.4254	0.4306	0.4264	0.4307	0.4361	0.4273	0.4324	0.4397	0.4295	0.4334	0.4427	0.4263	0.4347	0.4452	0.4386	0.4332	0.4472	0.4485	0.4464	0.46	0.4695	0.4622	0.4787	0.0855	0.0865	0.0855
	8.14206	0.1638	0.0919	0.0921	0.0909	0.0905	0.0893	0.3274	0.3477	0.3759	0.4272	0.4324	0.4406	0.4307	0.4365	0.4409	0.4307	0.4361	0.4442	0.4325	0.4385	0.4458	0.4297	0.4372	0.4488	0.4422	0.4363	0.4508	0.4518	0.45	0.4616	0.4723	0.4637	0.4786	0.0857	0.0866	0.0856
	8.38881	0.1615	0.092	0.0925	0.0907	0.0903	0.0891	0.3386	0.3582	0.3854	0.4303	0.4357	0.4438	0.4332	0.4394	0.4429	0.4338	0.4389	0.4463	0.4354	0.4408	0.4475	0.4323	0.44	0.451	0.4435	0.4381	0.4524	0.4536	0.4517	0.463	0.4721	0.4653	0.4796	0.0849	0.0865	0.0856
	8.63553	0.1609	0.0918	0.0926	0.0906	0.0903	0.0892	0.3487	0.3686	0.3962	0.4347	0.4402	0.448	0.4365	0.4419	0.4463	0.4351	0.4413	0.4493	0.4375	0.4446	0.451	0.4348	0.4428	0.4532	0.4464	0.4392	0.4554	0.4572	0.4547	0.4659	0.4745	0.4661	0.4813	0.0849	0.0866	0.0855
	8.88225	0.1606	0.0919	0.0919	0.0909	0.0901	0.089	0.359	0.3782	0.4056	0.4357	0.4413	0.4508	0.4394	0.4435	0.4483	0.4381	0.4438	0.451	0.4393	0.4447	0.4546	0.4373	0.4435	0.4556	0.4481	0.441	0.4572	0.457	0.4572	0.4663	0.4755	0.4678	0.4827	0.0856	0.0865	0.0855
	9.12897	0.1602	0.0914	0.0918	0.0905	0.0901	0.0889	0.3704	0.3912	0.4111	0.4366	0.4424	0.4529	0.4407	0.4455	0.449	0.44	0.4454	0.4533	0.441	0.4465	0.4538	0.4385	0.4469	0.4557	0.4494	0.4427	0.4582	0.4591	0.4577	0.4681	0.4785	0.47	0.4845	0.0857	0.0865	0.0856
	9.37572	0.1591	0.0907	0.0921	0.0904	0.0901	0.0889	0.3816	0.3973	0.424	0.4395	0.4452	0.4547	0.4411	0.4478	0.4506	0.4414	0.4443	0.4535	0.4444	0.4487	0.4553	0.4412	0.4475	0.4586	0.4514	0.4441	0.4608	0.461	0.4598	0.47	0.4801	0.4711	0.4852	0.0854	0.0867	0.0857
	9.62244	0.1583	0.0906	0.0917	0.0904	0.0899	0.0887	0.3917	0.408	0.4296	0.4413	0.4478	0.4565	0.4433	0.4487	0.4532	0.4431	0.4482	0.4564	0.4451	0.4484	0.4567	0.4418	0.4495	0.4594	0.4527	0.4461	0.4627	0.4654	0.4611	0.4729	0.4825	0.4732	0.4868	0.0852	0.0865	0.0855
	9.86917	0.1584	0.0922	0.0924	0.0903	0.0899	0.0887	0.4004	0.4152	0.4321	0.4426	0.4493	0.4575	0.4462	0.4508	0.4542	0.4464	0.4506	0.4573	0.4456	0.4516	0.4588	0.4434	0.4503	0.4616	0.4552	0.4484	0.4651	0.4646	0.463	0.474	0.483	0.4751	0.4886	0.0853	0.0866	0.0856
	10.1159	0.1582	0.0913	0.0922	0.0903	0.0897	0.0886	0.405	0.4191	0.4354	0.444	0.4508	0.4588	0.4453	0.452	0.4561	0.4472	0.451	0.4589	0.4474	0.4521	0.4606	0.4444	0.4498	0.4633	0.4564	0.4486	0.4646	0.4652	0.464	0.4748	0.4841	0.4761	0.4886	0.0856	0.0865	0.0855
	10.3626	0.157	0.0917	0.0916	0.0902	0.0898	0.0886	0.41	0.423	0.4376	0.4458	0.4525	0.4593	0.447	0.453	0.4574	0.4479	0.4514	0.4601	0.4487	0.4534	0.4619	0.4479	0.4527	0.4644	0.4577	0.4498	0.4669	0.4681	0.466	0.4766	0.4857	0.477	0.4892	0.0855	0.0867	0.0856
	10.6094	0.1561	0.0916	0.0917	0.0901	0.0897	0.0886	0.4135	0.4246	0.4394	0.4465	0.4528	0.4614	0.4487	0.4543	0.4584	0.4483	0.4518	0.4616	0.4501	0.4545	0.4632	0.4474	0.453	0.4656	0.4587	0.4513	0.4676	0.4695	0.4665	0.4771	0.4875	0.4783	0.4911	0.0854	0.0868	0.0858
	10.8562	0.1539	0.0914	0.0915	0.09	0.0896	0.0885	0.4154	0.4269	0.4405	0.4486	0.4545	0.4617	0.45	0.4558	0.459	0.4499	0.4531	0.4615	0.451	0.455	0.4626	0.4483	0.4535	0.4665	0.4596	0.4514	0.4672	0.4702	0.4665	0.4778	0.4879	0.4801	0.4921	0.0852	0.0865	0.0857
	11.1029	0.1537	0.0918	0.0923	0.09	0.0896	0.0884	0.4156	0.4282	0.4422	0.4487	0.4552	0.4636	0.4509	0.4551	0.4591	0.4504	0.4545	0.4625	0.452	0.4551	0.4632	0.4488	0.4541	0.4664	0.4614	0.4528	0.469	0.4715	0.4685	0.4788	0.4891	0.4808	0.4929	0.0859	0.0868	0.0857
	11.3496	0.1512	0.0914	0.0915	0.0899	0.0895	0.0883	0.4181	0.4304	0.4427	0.4507	0.4557	0.4642	0.4508	0.4562	0.4614	0.4512	0.4558	0.4635	0.4529	0.4569	0.4646	0.4503	0.4562	0.4677	0.4619	0.4523	0.4698	0.4726	0.4692	0.4797	0.4902	0.4815	0.4947	0.0855	0.0867	0.0857
	11.5964	0.1532	0.0916	0.0921	0.0899	0.0894	0.0883	0.4189	0.4301	0.4439	0.4496	0.4566	0.4646	0.4511	0.4568	0.461	0.4518	0.4559	0.4632	0.4521	0.4568	0.4644	0.4508	0.4566	0.4687	0.4621	0.4536	0.4707	0.4722	0.4702	0.4814	0.4912	0.4817	0.4954	0.0855	0.0867	0.0856
	11.8431	0.152	0.0919	0.0922	0.0899	0.0894	0.0883	0.42	0.4328	0.4439	0.4501	0.4574	0.4664	0.4523	0.4568	0.462	0.4517	0.4563	0.4631	0.4528	0.4568	0.465	0.451	0.4558	0.4679	0.4623	0.454	0.4707	0.4739	0.4703	0.4811	0.4912	0.4827	0.4953	0.0855	0.0868	0.0858
	12.0898	0.1492	0.0914	0.0913	0.0897	0.0893	0.0881	0.4213	0.433	0.4458	0.4516	0.4575	0.4659	0.4527	0.4581	0.4616	0.4524	0.4566	0.4636	0.4534	0.4573	0.4668	0.4515	0.4569	0.4702	0.4637	0.4553	0.4706	0.4749	0.4702	0.4813	0.4926	0.4832	0.4957	0.0855	0.0867	0.0857
	12.3365	0.1501	0.0906	0.0923	0.0899	0.0894	0.0884	0.4231	0.434	0.4472	0.4517	0.4569	0.4667	0.4526	0.4578	0.4614	0.4522	0.4567	0.4647	0.4537	0.4566	0.4657	0.4513	0.456	0.4691	0.4645	0.4553	0.4723	0.4752	0.4709	0.4821	0.4927	0.4834	0.4967	0.0856	0.0871	0.086
	12.5832	0.1494	0.0911	0.0922	0.0898	0.0893	0.0882	0.4233	0.435	0.4474	0.453	0.458	0.4662	0.4529	0.4577	0.4618	0.4518	0.457	0.4652	0.4537	0.4574	0.4658	0.4523	0.4571	0.4698	0.4644	0.4549	0.472	0.4751	0.4712	0.4827	0.493	0.4841	0.4969	0.0856	0.0869	0.086
	12.83	0.148	0.0917	0.0922	0.0898	0.0894	0.0883	0.4242	0.4361	0.4493	0.4523	0.4576	0.4664	0.4528	0.4583	0.4626	0.4533	0.4571	0.4652	0.4536	0.4568	0.4657	0.4517	0.4573	0.4699	0.4635	0.4547	0.4719	0.4763	0.4727	0.4833	0.4929	0.4851	0.4972	0.0857	0.0871	0.086
	13.0767	0.1462	0.0914	0.0915	0.0897	0.0893	0.0882	0.4254	0.4363	0.4491	0.4508	0.4576	0.466	0.4525	0.4579	0.4626	0.4528	0.4566	0.4659	0.454	0.4574	0.4656	0.4521	0.4578	0.47	0.4626	0.455	0.4731	0.4758	0.4715	0.4837	0.4933	0.4848	0.4971	0.086	0.0871	0.0861
	13.3234	0.1439	0.0917	0.0922	0.0897	0.0892	0.0881	0.4266	0.4368	0.4517	0.4519	0.4572	0.4669	0.453	0.4571	0.4624	0.4517	0.4565	0.4649	0.4527	0.457	0.4671	0.4529	0.4587	0.4706	0.4636	0.455	0.4723	0.4755	0.4719	0.4837	0.4937	0.4842	0.4981	0.0858	0.0871	0.0859
	13.5702	0.1459	0.1014	0.0916	0.0897	0.0893	0.0882	0.4266	0.437	0.4507	0.452	0.4571	0.4666	0.4533	0.458	0.4632	0.4523	0.4562	0.4658	0.4534	0.4577	0.4671	0.4514	0.4578	0.4704	0.4637	0.4551	0.4727	0.475	0.473	0.4843	0.4935	0.4848	0.4982	0.0857	0.0872	0.0862
	13.8169	0.1411	0.0938	0.092	0.0896	0.0891	0.0879	0.4277	0.439	0.4518	0.4525	0.4575	0.4669	0.4519	0.4587	0.4625	0.4521	0.457	0.4659	0.453	0.4578	0.4672	0.4518	0.4576	0.4721	0.4644	0.4558	0.4727	0.4755	0.4735	0.485	0.4938	0.4853	0.4978	0.0858	0.087	0.086
	14.0636	0.1386	0.1016	0.0922	0.0897	0.0892	0.0881	0.4283	0.4386	0.4508	0.4516	0.4569	0.4671	0.4522	0.4558	0.462	0.4524	0.4565	0.4659	0.4538	0.4576	0.4662	0.4518	0.4585	0.4709	0.4632	0.4554	0.4742	0.4757	0.4735	0.4846	0.4939	0.4846	0.4977	0.0859	0.0872	0.0861
	14.3104	0.1307	0.0917	0.092	0.0896	0.089	0.088	0.429	0.4395	0.4516	0.4517	0.4572	0.4659	0.4519	0.4569	0.4627	0.4526	0.4563	0.4664	0.4538	0.4569	0.4682	0.4522	0.4586	0.4725	0.4634	0.4563	0.4751	0.4765	0.4743	0.4861	0.494	0.4851	0.4982	0.0859	0.0871	0.0861
	14.5571	0.1261	0.0997	0.0921	0.0896	0.0891	0.0881	0.4292	0.4397	0.4515	0.4514	0.4575	0.4655	0.4527	0.4568	0.463	0.4528	0.4566	0.4651	0.4528	0.4569	0.4681	0.4529	0.4581	0.4726	0.4647	0.4563	0.4751	0.4773	0.4745	0.4857	0.4939	0.4852	0.4986	0.0859	0.0871	0.0861
	14.8038	0.1234	0.0911	0.0912	0.0895	0.0891	0.088	0.4298	0.4396	0.451	0.4516	0.4565	0.466	0.4518	0.4562	0.4631	0.4509	0.4556	0.4662	0.453	0.4568	0.4684	0.4521	0.4578	0.4725	0.4643	0.4571	0.4753	0.4773	0.4743	0.4865	0.4942	0.4854	0.4986	0.086	0.0872	0.086
	15.0506	0.1151	0.0908	0.0919	0.0896	0.089	0.0879	0.4304	0.4392	0.451	0.4511	0.4562	0.4665	0.4521	0.4555	0.4625	0.4517	0.4555	0.4661	0.453	0.4561	0.4683	0.4519	0.4585	0.4721	0.4659	0.4567	0.4755	0.477	0.4741	0.4862	0.4932	0.4851	0.4988	0.086	0.0871	0.0861
	15.2973	0.1128	0.0915	0.092	0.0896	0.0891	0.088	0.4298	0.4393	0.4511	0.4508	0.4568	0.4661	0.4517	0.4565	0.4627	0.4511	0.4558	0.4661	0.4526	0.4574	0.4685	0.4521	0.4583	0.4728	0.4649	0.4575	0.4756	0.4771	0.4748	0.4867	0.4929	0.4863	0.4988	0.0861	0.0872	0.0862
	15.544	0.1122	0.0901	0.0919	0.0894	0.0889	0.0879	0.4296	0.4393	0.4515	0.4504	0.4562	0.4658	0.4506	0.4558	0.4625	0.4504	0.4553	0.4665	0.4528	0.4568	0.4691	0.4513	0.4591	0.4737	0.4645	0.4566	0.4756	0.4777	0.4749	0.4865	0.4937	0.4855	0.4983	0.0859	0.0871	0.0861
	15.7907	0.1116	0.0907	0.0912	0.0895	0.089	0.088	0.4293	0.4386	0.4501	0.4491	0.4552	0.4649	0.451	0.4562	0.463	0.4497	0.4556	0.4665	0.4521	0.4563	0.4676	0.4518	0.4588	0.4727	0.4636	0.4563	0.4752	0.4769	0.4743	0.4856	0.4928	0.4847	0.4981	0.0859	0.0876	0.0862
	16.0375	0.1097	0.0913	0.0919	0.0895	0.089	0.0879	0.43	0.4383	0.451	0.4487	0.4546	0.4652	0.4505	0.4553	0.4631	0.4501	0.4571	0.4666	0.4534	0.4567	0.4673	0.4528	0.4584	0.4728	0.4644	0.456	0.4759	0.4779	0.4739	0.4861	0.4937	0.485	0.4985	0.0862	0.0872	0.0862
	16.2842	0.1094	0.0915	0.092	0.0896	0.089	0.088	0.4299	0.4381	0.4502	0.4485	0.4548	0.4658	0.45	0.4555	0.4634	0.4499	0.4553	0.4662	0.451	0.4568	0.4687	0.4525	0.4581	0.4727	0.4641	0.4572	0.4749	0.4767	0.4739	0.4866	0.4931	0.4853	0.4982	0.0861	0.0872	0.0862
	16.5309	0.1093	0.091	0.0912	0.0895	0.0889	0.0878	0.4293	0.4384	0.4504	0.4486	0.4554	0.4661	0.4497	0.4555	0.4632	0.4493	0.456	0.4665	0.452	0.4567	0.4684	0.4515	0.4584	0.4724	0.4634	0.4564	0.4745	0.4768	0.4749	0.4852	0.493	0.4856	0.4974	0.0861	0.0872	0.0861
	16.7777	0.1101	0.0916	0.0911	0.0895	0.0889	0.0879	0.4285	0.438	0.45	0.4487	0.4548	0.4657	0.4495	0.4553	0.4625	0.4495	0.4561	0.4657	0.4525	0.4562	0.4673	0.4516	0.4575	0.4719	0.4628	0.4559	0.4744	0.4765	0.4741	0.4855	0.4927	0.4856	0.4988	0.0859	0.0872	0.0863
	17.0244	0.1094	0.0919	0.0911	0.0895	0.089	0.0878	0.4291	0.4379	0.4493	0.4481	0.4535	0.4651	0.4488	0.4564	0.4618	0.4498	0.4547	0.4653	0.4528	0.457	0.4674	0.452	0.4571	0.4724	0.4625	0.4563	0.4745	0.4765	0.4738	0.4852	0.4924	0.4852	0.4983	0.0859	0.0872	0.0863
	17.2711	0.1178	0.0909	0.0918	0.0895	0.089	0.0879	0.4288	0.4372	0.4486	0.4469	0.4535	0.4655	0.4495	0.4549	0.4626	0.4499	0.4552	0.4662	0.452	0.456	0.4673	0.4517	0.4571	0.4717	0.4628	0.4552	0.4741	0.4764	0.4741	0.4855	0.4932	0.4847	0.4984	0.0861	0.0873	0.0863
	17.5179	0.1232	0.105	0.0907	0.0894	0.0888	0.0878	0.4281	0.4369	0.4479	0.4469	0.4525	0.4649	0.4491	0.4547	0.4624	0.4492	0.4546	0.4653	0.4518	0.4554	0.4662	0.4504	0.4571	0.4711	0.4622	0.4544	0.4731	0.4756	0.4726	0.4853	0.4918	0.4842	0.4978	0.0858	0.0872	0.0864
	17.7646	0.138	0.0911	0.091	0.0894	0.089	0.0878	0.429	0.4358	0.4482	0.4461	0.4536	0.4646	0.4491	0.4541	0.4623	0.4494	0.4546	0.465	0.4519	0.4555	0.467	0.4507	0.4561	0.4705	0.462	0.4546	0.473	0.4759	0.4731	0.4851	0.4917	0.4835	0.4969	0.086	0.0872	0.0864
	18.0113	0.1455	0.0928	0.091	0.0894	0.0889	0.0878	0.4278	0.4358	0.4475	0.4455	0.453	0.4645	0.4483	0.4543	0.4614	0.4489	0.4546	0.4639	0.4513	0.4542	0.466	0.4496	0.4553	0.4716	0.4621	0.4541	0.4726	0.4758	0.4723	0.485	0.4924	0.4835	0.4972	0.0861	0.0873	0.0863
	18.258	0.1473	0.0901	0.0916	0.0893	0.0888	0.0877	0.4268	0.4347	0.4469	0.4455	0.4517	0.4638	0.4473	0.4542	0.4613	0.4487	0.4535	0.4638	0.451	0.4543	0.4646	0.4496	0.4548	0.4689	0.4612	0.4536	0.4727	0.4746	0.4723	0.4846	0.4914	0.4832	0.4965	0.0859	0.0872	0.0862
	18.5048	0.1456	0.0992	0.0909	0.0894	0.0889	0.0877	0.4274	0.4354	0.447	0.4446	0.4523	0.4633	0.4479	0.4542	0.4603	0.4485	0.453	0.4634	0.4511	0.4538	0.465	0.4495	0.4536	0.4684	0.461	0.453	0.4725	0.475	0.4724	0.4844	0.4909	0.4823	0.4967	0.086	0.0873	0.0864
	18.7515	0.1473	0.0991	0.0915	0.0893	0.0887	0.0876	0.4266	0.4349	0.4472	0.444	0.4522	0.4628	0.4469	0.4528	0.4592	0.4483	0.4526	0.4627	0.4496	0.4528	0.4641	0.4489	0.4543	0.4685	0.4611	0.4531	0.4714	0.4747	0.4726	0.4837	0.491	0.4823	0.4961	0.0862	0.0871	0.0862
	18.9982	0.1488	0.0909	0.0918	0.0894	0.0889	0.0879	0.426	0.433	0.446	0.4441	0.4508	0.4629	0.4469	0.4523	0.4596	0.4482	0.452	0.4622	0.4498	0.4524	0.4638	0.4483	0.4547	0.4681	0.4601	0.4526	0.471	0.4737	0.4716	0.4831	0.4903	0.482	0.4954	0.0862	0.0875	0.0865
	19.2449	0.1499	0.094	0.0919	0.0895	0.089	0.0881	0.4262	0.4338	0.4456	0.4455	0.4509	0.4623	0.446	0.4518	0.4598	0.4478	0.4523	0.4628	0.4494	0.452	0.4636	0.448	0.4536	0.4672	0.4599	0.4524	0.4709	0.473	0.4717	0.4836	0.4901	0.4815	0.4949	0.0862	0.0876	0.0866
	19.4917	0.1511	0.091	0.0916	0.0896	0.0891	0.0884	0.4252	0.4333	0.4444	0.4439	0.4507	0.4623	0.4461	0.4517	0.4585	0.4468	0.4522	0.4617	0.4496	0.4516	0.4634	0.4479	0.4531	0.4669	0.4598	0.4523	0.4702	0.4736	0.4721	0.4832	0.4892	0.4815	0.4952	0.0862	0.0878	0.087
	19.7384	0.1524	0.0915	0.0924	0.0896	0.0892	0.0885	0.4239	0.4321	0.4441	0.4437	0.4498	0.4633	0.4455	0.4524	0.4589	0.4472	0.452	0.462	0.4486	0.4511	0.4623	0.4482	0.4527	0.4679	0.459	0.4514	0.4704	0.4729	0.4708	0.4823	0.4895	0.4802	0.494	0.0862	0.088	0.0871
	19.9851	0.1527	0.0916	0.0925	0.0897	0.0893	0.0887	0.4242	0.4313	0.4451	0.4432	0.4502	0.4609	0.4458	0.4515	0.4589	0.446	0.4512	0.4619	0.448	0.4522	0.4627	0.4468	0.4525	0.4666	0.4589	0.4518	0.47	0.473	0.471	0.4825	0.4888	0.481	0.4943	0.0866	0.088	0.0873

## Sheet: Data Fig. S1 dkatA 25°C
	t in h	80 mM H2O2			40 mM H2O2			20 mM H2O2			10 mM H2O2			5 mM H2O2			2.5 mM H2O2			1.25 mM H2O2			625 µM H2O2			313 µM H2O2			156 µM H2O2			+			-
		B	C	D	B	C	D	B	C	D	B	C	D	B	C	D	B	C	D	B	C	D	B	C	D	B	C	D	B	C	D	B	C	D	B	C	D
	0	0.0976	0.0979	0.0974	0.0986	0.0967	0.0969	0.0989	0.0959	0.0974	0.0996	0.0989	0.0979	0.1001	0.0987	0.0984	0.0999	0.099	0.0986	0.0998	0.0992	0.0991	0.0998	0.0991	0.1005	0.0998	0.099	0.0984	0.1002	0.0996	0.0987	0.1003	0.0992	0.0987	0.0849	0.0858	0.0848
	0.246722	0.0966	0.0966	0.0966	0.0975	0.0958	0.096	0.0983	0.0955	0.0966	0.0994	0.0989	0.0978	0.1002	0.0988	0.0986	0.1001	0.0994	0.099	0.1003	0.0997	0.0993	0.1003	0.0996	0.1012	0.1001	0.0994	0.0986	0.1002	0.0998	0.0987	0.1018	0.1008	0.1003	0.0848	0.0858	0.0848
	0.493444	0.0953	0.096	0.0951	0.0965	0.0947	0.0945	0.0971	0.0942	0.0949	0.099	0.0983	0.0966	0.1	0.0983	0.0976	0.1	0.0989	0.0979	0.1002	0.0995	0.0984	0.1005	0.0993	0.1001	0.1004	0.0996	0.0982	0.1018	0.1005	0.0991	0.104	0.1023	0.1016	0.0846	0.0849	0.0839
	0.740194	0.0942	0.0951	0.0939	0.0958	0.0942	0.0937	0.0964	0.0939	0.0942	0.0987	0.0979	0.0963	0.0999	0.098	0.0974	0.1	0.0988	0.0978	0.1001	0.0993	0.0984	0.1007	0.0994	0.1005	0.1009	0.0993	0.0982	0.1041	0.1027	0.1008	0.1069	0.1049	0.1034	0.0845	0.0845	0.0837
	0.986917	0.0929	0.0945	0.0928	0.0951	0.0936	0.0932	0.0961	0.0935	0.0939	0.0984	0.0976	0.0959	0.1	0.0982	0.0973	0.1	0.0991	0.0979	0.1005	0.0997	0.0987	0.1013	0.0999	0.101	0.1031	0.1015	0.1001	0.1074	0.1052	0.1032	0.1096	0.1072	0.1061	0.0846	0.0848	0.0836
	1.23364	0.0914	0.0927	0.0914	0.094	0.0925	0.092	0.0956	0.093	0.0938	0.0977	0.097	0.0954	0.0999	0.098	0.0973	0.1003	0.0989	0.0978	0.1005	0.1	0.0987	0.1016	0.1004	0.1016	0.1061	0.1044	0.1021	0.1105	0.108	0.1062	0.1152	0.1118	0.1102	0.0846	0.0846	0.0836
	1.48039	0.091	0.0917	0.0921	0.0934	0.0924	0.0927	0.0955	0.0934	0.0946	0.098	0.0977	0.0966	0.1004	0.099	0.0988	0.1002	0.0996	0.0991	0.101	0.1007	0.1001	0.1026	0.1017	0.1034	0.1093	0.1074	0.1057	0.1156	0.1136	0.1112	0.1211	0.1189	0.117	0.0849	0.0859	0.085
	1.72711	0.0898	0.0902	0.0902	0.0917	0.0908	0.0906	0.0939	0.0922	0.0928	0.0972	0.0967	0.0951	0.1	0.0981	0.0975	0.0999	0.099	0.0979	0.1007	0.1002	0.0991	0.1027	0.1016	0.1025	0.1134	0.1105	0.1083	0.1206	0.1185	0.1155	0.1269	0.124	0.1219	0.0847	0.085	0.0841
	1.97383	0.089	0.0896	0.0894	0.0906	0.0899	0.0894	0.0927	0.0912	0.0919	0.0966	0.0964	0.0946	0.0993	0.0976	0.097	0.0997	0.0987	0.0978	0.1007	0.1002	0.099	0.1043	0.1015	0.1029	0.1181	0.1157	0.1128	0.1261	0.1239	0.1206	0.133	0.13	0.1272	0.0846	0.0848	0.0838
	2.22056	0.0888	0.0903	0.089	0.0899	0.0892	0.0888	0.0918	0.0905	0.0911	0.0962	0.0958	0.0942	0.0988	0.0971	0.0968	0.0996	0.0985	0.0978	0.1006	0.1	0.099	0.1066	0.1031	0.1041	0.1229	0.1211	0.1176	0.132	0.1291	0.1256	0.14	0.1364	0.1333	0.0846	0.0848	0.0838
	2.46731	0.089	0.0903	0.0903	0.0902	0.0896	0.0897	0.0915	0.0906	0.0919	0.0964	0.0964	0.0952	0.099	0.0977	0.0978	0.1001	0.0994	0.099	0.1011	0.101	0.1003	0.1092	0.1061	0.1074	0.1288	0.1271	0.1238	0.139	0.136	0.1323	0.148	0.1453	0.1412	0.085	0.0859	0.085
	2.71403	0.0882	0.0884	0.089	0.0891	0.0887	0.0884	0.0903	0.0894	0.0902	0.0954	0.0952	0.0939	0.0984	0.0967	0.0965	0.0997	0.0987	0.098	0.1006	0.1003	0.0993	0.1122	0.1079	0.1089	0.1347	0.1318	0.1281	0.1463	0.1428	0.138	0.1565	0.1532	0.1485	0.0848	0.0851	0.0842
	2.96075	0.0879	0.0878	0.0884	0.0887	0.0881	0.0877	0.0896	0.0887	0.0893	0.0947	0.0945	0.0931	0.098	0.0963	0.096	0.0997	0.0986	0.0978	0.101	0.1002	0.0991	0.1165	0.1108	0.1114	0.1414	0.1379	0.1337	0.1548	0.1513	0.1458	0.1682	0.1627	0.1565	0.0847	0.0849	0.084
	3.2075	0.0878	0.0887	0.089	0.0885	0.0881	0.0882	0.0893	0.0886	0.0895	0.0942	0.0943	0.0935	0.0978	0.0964	0.0964	0.0997	0.0989	0.0982	0.1007	0.1005	0.0998	0.1207	0.1147	0.1155	0.1494	0.146	0.1403	0.1655	0.16	0.1531	0.1785	0.1737	0.1669	0.0847	0.0855	0.0846
	3.45422	0.0881	0.0883	0.0895	0.0887	0.0885	0.0886	0.0893	0.0887	0.0896	0.0939	0.0943	0.0936	0.0978	0.0966	0.0968	0.0998	0.0993	0.0988	0.1009	0.101	0.1002	0.1253	0.1192	0.1201	0.158	0.1541	0.1494	0.1762	0.1706	0.1633	0.1893	0.185	0.178	0.085	0.086	0.0851
	3.70094	0.0873	0.0879	0.0881	0.088	0.0874	0.0872	0.0887	0.0877	0.0881	0.093	0.0933	0.0918	0.0971	0.0957	0.0955	0.0994	0.0986	0.0978	0.1006	0.1003	0.0992	0.1304	0.1231	0.1234	0.1686	0.1632	0.1557	0.1872	0.1808	0.173	0.2002	0.1962	0.1885	0.0849	0.0853	0.0842
	3.94767	0.087	0.0872	0.0877	0.0877	0.0872	0.0867	0.0882	0.0873	0.0874	0.0922	0.0925	0.0911	0.0968	0.0953	0.0949	0.0993	0.0983	0.0974	0.1004	0.1	0.099	0.1361	0.1277	0.1279	0.1783	0.1725	0.1645	0.1974	0.1925	0.1834	0.2095	0.2051	0.1978	0.0848	0.0851	0.084
	4.19442	0.0875	0.0898	0.0891	0.0882	0.0878	0.0881	0.0885	0.088	0.0888	0.0923	0.093	0.0923	0.097	0.0959	0.096	0.0996	0.0992	0.0988	0.1009	0.1011	0.1001	0.1431	0.1336	0.1337	0.1894	0.1841	0.1755	0.2069	0.2022	0.1951	0.2206	0.2163	0.2079	0.0851	0.0861	0.0851
	4.44114	0.087	0.0871	0.088	0.0876	0.0872	0.087	0.0878	0.0874	0.0876	0.0914	0.092	0.0908	0.0962	0.095	0.0951	0.0992	0.0985	0.0977	0.1006	0.1004	0.0992	0.1508	0.1395	0.1391	0.1987	0.1942	0.1863	0.2177	0.2116	0.2032	0.2337	0.2277	0.2182	0.0849	0.0854	0.0844
	4.68786	0.0865	0.0869	0.0872	0.0871	0.0867	0.0865	0.0873	0.0868	0.0866	0.0906	0.0912	0.0897	0.0956	0.0947	0.0941	0.0988	0.0977	0.0969	0.1003	0.0999	0.0987	0.1596	0.1462	0.145	0.2081	0.2025	0.1945	0.2305	0.2229	0.2134	0.249	0.2417	0.2307	0.0847	0.0848	0.0839
	4.93458	0.0871	0.0874	0.0887	0.0879	0.0874	0.0877	0.0879	0.0875	0.0881	0.0909	0.0918	0.0909	0.0959	0.0951	0.0953	0.0992	0.0988	0.0984	0.1009	0.1009	0.1001	0.1698	0.1566	0.1541	0.2197	0.214	0.2049	0.2458	0.2376	0.2268	0.2653	0.259	0.2466	0.0851	0.0862	0.0852
	5.18133	0.0867	0.0873	0.0879	0.0872	0.0868	0.0868	0.0874	0.0868	0.0871	0.0902	0.091	0.0898	0.0952	0.0943	0.0944	0.0987	0.0981	0.0974	0.1006	0.1003	0.0993	0.1797	0.165	0.1634	0.2336	0.2265	0.2155	0.2615	0.2532	0.2405	0.2802	0.2733	0.262	0.0849	0.0854	0.0845
	5.42806	0.0863	0.0869	0.0873	0.087	0.0866	0.0863	0.0872	0.0866	0.0866	0.0897	0.0906	0.0891	0.0948	0.0939	0.0937	0.0984	0.0977	0.0969	0.1004	0.1004	0.0989	0.1896	0.1745	0.1711	0.2491	0.2412	0.2285	0.2768	0.2677	0.2565	0.2968	0.2891	0.2761	0.0848	0.0852	0.0842
	5.67478	0.0865	0.0876	0.088	0.0871	0.0869	0.0869	0.0872	0.0868	0.0872	0.0897	0.0907	0.0896	0.0947	0.0939	0.0942	0.0985	0.098	0.0975	0.1005	0.1006	0.0996	0.1979	0.1848	0.1805	0.2636	0.2563	0.2444	0.2933	0.2841	0.2713	0.315	0.3067	0.2932	0.0849	0.0857	0.0848
	5.9215	0.0868	0.0876	0.0885	0.0873	0.0869	0.0873	0.0876	0.087	0.0876	0.0898	0.0908	0.0898	0.0948	0.0939	0.0945	0.0986	0.0982	0.0977	0.1008	0.101	0.0999	0.209	0.1936	0.1899	0.2785	0.2713	0.2586	0.3106	0.3013	0.2875	0.3343	0.326	0.3113	0.085	0.0862	0.0852
	6.16822	0.0863	0.0864	0.0872	0.0868	0.0864	0.0862	0.0872	0.0864	0.0863	0.0892	0.0901	0.0885	0.0941	0.093	0.0933	0.0981	0.0975	0.0966	0.1004	0.1004	0.099	0.2208	0.2032	0.1981	0.2952	0.2871	0.2733	0.3301	0.32	0.3051	0.3559	0.3469	0.3314	0.0848	0.0855	0.0844
	6.41497	0.0865	0.0876	0.0879	0.0871	0.0868	0.0868	0.087	0.0868	0.0869	0.0893	0.0905	0.0891	0.094	0.0934	0.0938	0.0982	0.0979	0.0972	0.1006	0.1007	0.0997	0.2352	0.2154	0.2096	0.3134	0.3053	0.2904	0.3509	0.34	0.3245	0.3792	0.3706	0.3534	0.0851	0.0859	0.085
	6.66169	0.0866	0.0871	0.0883	0.0871	0.0869	0.0871	0.0871	0.0869	0.0873	0.0891	0.0903	0.0893	0.0938	0.0932	0.0938	0.0981	0.0979	0.0974	0.1006	0.1008	0.0999	0.249	0.2295	0.2229	0.3323	0.3246	0.3087	0.373	0.3625	0.3452	0.4038	0.3951	0.3769	0.0852	0.0862	0.0852
	6.90842	0.086	0.0864	0.087	0.0866	0.0861	0.0859	0.0868	0.086	0.0862	0.0885	0.0897	0.0881	0.0932	0.0923	0.0927	0.0975	0.0969	0.0962	0.1002	0.0999	0.0988	0.264	0.2431	0.2367	0.3543	0.3453	0.3284	0.398	0.3868	0.3684	0.4296	0.4214	0.4012	0.0849	0.0855	0.0844
	7.15517	0.0862	0.0876	0.0879	0.0867	0.0864	0.0867	0.0869	0.0863	0.0867	0.0885	0.0897	0.0886	0.093	0.0925	0.0931	0.0974	0.0973	0.0967	0.1004	0.1004	0.0995	0.2795	0.2578	0.2507	0.3761	0.3677	0.3497	0.4223	0.412	0.3928	0.4529	0.4449	0.4266	0.085	0.0859	0.0849
	7.40189	0.0864	0.0872	0.0883	0.087	0.0867	0.0869	0.0869	0.0865	0.087	0.0886	0.0899	0.0888	0.0931	0.0927	0.0933	0.0975	0.0976	0.097	0.1006	0.1006	0.0998	0.2972	0.2745	0.2666	0.4	0.3921	0.3745	0.446	0.4363	0.4185	0.4908	0.4784	0.4511	0.0851	0.0862	0.0853
	7.64861	0.0857	0.0864	0.087	0.0863	0.0859	0.0858	0.0863	0.086	0.086	0.088	0.0891	0.0876	0.0926	0.0918	0.0922	0.097	0.0965	0.0958	0.1001	0.1	0.0988	0.3166	0.292	0.2834	0.4245	0.4171	0.399	0.482	0.4617	0.4422	0.523	0.5133	0.4925	0.0851	0.0854	0.0844
	7.89533	0.0861	0.0868	0.0878	0.0866	0.0863	0.0866	0.0868	0.0863	0.0866	0.0881	0.0894	0.0883	0.0924	0.0919	0.0926	0.0968	0.0969	0.0964	0.1002	0.1004	0.0995	0.3371	0.3118	0.3029	0.4474	0.441	0.4222	0.5117	0.5047	0.4738	0.5406	0.5377	0.5207	0.0849	0.0861	0.085
	8.14206	0.0863	0.0874	0.088	0.0868	0.0865	0.0868	0.087	0.0865	0.0868	0.0883	0.0895	0.0884	0.0924	0.092	0.0928	0.097	0.097	0.0964	0.1005	0.1006	0.0997	0.3601	0.3331	0.3235	0.4884	0.4749	0.4479	0.5343	0.5289	0.5079	0.5574	0.5521	0.539	0.0851	0.0864	0.0853
	8.38881	0.0858	0.0875	0.0867	0.0862	0.0859	0.0855	0.0865	0.0857	0.0857	0.0876	0.089	0.0872	0.0918	0.091	0.0913	0.0965	0.0959	0.0953	0.1004	0.0996	0.0984	0.3836	0.3559	0.3451	0.5148	0.5036	0.492	0.5509	0.5435	0.5329	0.5782	0.5709	0.5556	0.0849	0.0854	0.0844
	8.63553	0.0861	0.0868	0.0879	0.0866	0.0863	0.0868	0.0867	0.0862	0.0866	0.0879	0.0892	0.0881	0.092	0.0914	0.0921	0.0965	0.0966	0.0961	0.1002	0.1006	0.0995	0.4074	0.3802	0.3697	0.532	0.5294	0.5138	0.5699	0.561	0.5471	0.5926	0.5858	0.5749	0.085	0.0862	0.0852
	8.88225	0.0862	0.087	0.088	0.0867	0.0864	0.0867	0.0865	0.0863	0.0867	0.0879	0.0893	0.0881	0.0919	0.0914	0.0921	0.0966	0.0963	0.0961	0.1003	0.1005	0.0995	0.4321	0.4041	0.3949	0.548	0.5437	0.5328	0.5841	0.5771	0.5658	0.604	0.5988	0.5887	0.085	0.0862	0.0853
	9.12897	0.0856	0.0863	0.0866	0.0861	0.0859	0.0854	0.086	0.0856	0.0854	0.0873	0.0885	0.0869	0.0912	0.0905	0.091	0.0959	0.0957	0.095	0.1	0.0997	0.0985	0.4749	0.4275	0.4179	0.5685	0.5612	0.5482	0.5981	0.5915	0.5797	0.6187	0.6118	0.6018	0.0849	0.0855	0.0845
	9.37572	0.086	0.0882	0.0877	0.0865	0.0861	0.0864	0.0863	0.0861	0.0864	0.0875	0.089	0.0878	0.0913	0.0909	0.0916	0.0961	0.0961	0.0957	0.1001	0.1004	0.0994	0.4959	0.4686	0.4434	0.5827	0.5769	0.5673	0.6108	0.6049	0.5942	0.6293	0.6243	0.6158	0.085	0.0861	0.0851
	9.62244	0.0862	0.087	0.088	0.0866	0.0864	0.0866	0.0864	0.0862	0.0866	0.0877	0.0891	0.0879	0.0913	0.0913	0.0917	0.096	0.0962	0.0958	0.1002	0.1004	0.0994	0.5226	0.4933	0.4864	0.5934	0.5927	0.5815	0.6224	0.618	0.6071	0.6409	0.6356	0.6271	0.0851	0.0863	0.0853
	9.86917	0.0856	0.0878	0.0867	0.0862	0.0856	0.0853	0.0859	0.0855	0.0854	0.0871	0.0883	0.0866	0.0908	0.09	0.0903	0.0955	0.0951	0.0947	0.1	0.0995	0.0984	0.538	0.5231	0.5114	0.6117	0.6043	0.5975	0.6353	0.6295	0.6198	0.6496	0.6459	0.6389	0.0849	0.0854	0.0843
	10.1159	0.0858	0.0883	0.0875	0.0863	0.086	0.0862	0.0864	0.0858	0.0861	0.0872	0.0887	0.0874	0.0908	0.0903	0.091	0.0956	0.0956	0.0952	0.0999	0.1002	0.099	0.5584	0.5382	0.5333	0.6224	0.6174	0.6084	0.642	0.6412	0.6324	0.6545	0.6527	0.647	0.0849	0.086	0.0852
	10.3626	0.0861	0.0869	0.0879	0.0865	0.0862	0.0865	0.0863	0.0861	0.0865	0.0874	0.0889	0.0877	0.0909	0.0906	0.0912	0.0956	0.0958	0.0955	0.1002	0.1003	0.0994	0.573	0.5583	0.5481	0.6331	0.6291	0.6218	0.6488	0.6476	0.6419	0.6582	0.657	0.6528	0.0851	0.0863	0.0854
	10.6094	0.0856	0.0865	0.0867	0.0862	0.0856	0.0855	0.086	0.0855	0.0855	0.0871	0.0881	0.0866	0.0904	0.0898	0.0901	0.0951	0.0951	0.0945	0.0998	0.0996	0.0984	0.5893	0.572	0.5665	0.6416	0.6395	0.6328	0.6536	0.6526	0.6476	0.662	0.6604	0.6566	0.085	0.0855	0.0844
	10.8562	0.0858	0.0869	0.0872	0.0862	0.0859	0.0859	0.0862	0.0857	0.0858	0.087	0.0885	0.087	0.0903	0.0899	0.0905	0.0951	0.0952	0.0949	0.0999	0.0998	0.0988	0.6023	0.5875	0.5824	0.6484	0.6466	0.641	0.6575	0.6557	0.6528	0.6639	0.6627	0.6597	0.0849	0.0859	0.0849
	11.1029	0.086	0.088	0.0878	0.0865	0.0865	0.0864	0.0864	0.0861	0.0863	0.0873	0.0888	0.0875	0.0904	0.0905	0.0908	0.0952	0.0954	0.0952	0.1	0.1002	0.0992	0.6152	0.6028	0.5979	0.6521	0.6513	0.6478	0.66	0.6585	0.6549	0.665	0.6645	0.6614	0.0851	0.0864	0.0853
	11.3496	0.0856	0.0873	0.0867	0.086	0.0856	0.0855	0.0858	0.0854	0.0853	0.0868	0.0881	0.0865	0.0901	0.0894	0.0897	0.0949	0.0947	0.0944	0.0998	0.0996	0.0984	0.6257	0.6159	0.6116	0.6554	0.6548	0.6527	0.6621	0.6604	0.6583	0.666	0.6656	0.6626	0.085	0.0857	0.0846
	11.5964	0.0852	0.0866	0.0873	0.0857	0.0852	0.086	0.0855	0.085	0.0859	0.0865	0.0877	0.087	0.0896	0.0889	0.0902	0.0946	0.0942	0.0948	0.0995	0.0994	0.0988	0.6341	0.6257	0.6221	0.6574	0.6563	0.6556	0.6632	0.6618	0.6596	0.6669	0.6666	0.6641	0.0849	0.0858	0.0849
	11.8431	0.086	0.0865	0.0878	0.0865	0.0861	0.0863	0.0865	0.086	0.0863	0.0871	0.0889	0.0874	0.0902	0.0899	0.0904	0.095	0.0952	0.095	0.1	0.1002	0.0992	0.6408	0.6351	0.6314	0.6583	0.6582	0.6579	0.6637	0.6632	0.6606	0.6673	0.6675	0.6652	0.0852	0.0864	0.0854
	12.0898	0.0856	0.0859	0.0866	0.086	0.0855	0.0854	0.0861	0.0855	0.0853	0.0868	0.088	0.0865	0.0897	0.0891	0.0896	0.0945	0.0945	0.0941	0.1	0.0997	0.0983	0.6469	0.6428	0.6393	0.6594	0.6596	0.6592	0.6646	0.6634	0.6617	0.6681	0.6677	0.6657	0.085	0.0858	0.0847
	12.3365	0.0853	0.0855	0.0875	0.0857	0.0854	0.0862	0.0856	0.0855	0.0861	0.0865	0.0882	0.0872	0.0894	0.0893	0.0901	0.0942	0.0947	0.0948	0.0996	0.0999	0.099	0.6522	0.648	0.6458	0.6601	0.66	0.66	0.665	0.664	0.6623	0.6687	0.6685	0.6662	0.0849	0.0863	0.0853
	12.5832	0.0859	0.0874	0.0877	0.0864	0.0861	0.0862	0.0861	0.086	0.0862	0.087	0.0885	0.0872	0.0898	0.0895	0.09	0.0945	0.0949	0.0947	0.0998	0.1	0.0989	0.6561	0.6525	0.6504	0.6597	0.6601	0.66	0.6649	0.6633	0.662	0.6684	0.6683	0.666	0.0852	0.0863	0.0854
	12.83	0.0854	0.0858	0.0867	0.0859	0.0855	0.0854	0.0857	0.0852	0.0853	0.0866	0.0878	0.0863	0.0894	0.0888	0.0892	0.094	0.0943	0.0939	0.0995	0.0995	0.0982	0.6578	0.6568	0.6551	0.6607	0.6602	0.6599	0.6656	0.6637	0.662	0.6692	0.6683	0.6656	0.085	0.0857	0.0846
	13.0767	0.0856	0.0857	0.0871	0.0861	0.0857	0.0858	0.0858	0.0856	0.0857	0.0867	0.088	0.0867	0.0893	0.089	0.0895	0.0943	0.0945	0.0941	0.0995	0.0997	0.0987	0.6586	0.6594	0.6584	0.6603	0.66	0.6602	0.6652	0.6632	0.6622	0.6696	0.6685	0.6659	0.085	0.086	0.085
	13.3234	0.0859	0.0862	0.0876	0.0863	0.086	0.0862	0.0861	0.0859	0.0861	0.0869	0.0884	0.0871	0.0894	0.0892	0.0897	0.094	0.0946	0.0944	0.0997	0.1	0.0988	0.6594	0.6607	0.6599	0.66	0.6602	0.6602	0.6648	0.6635	0.6618	0.6706	0.6699	0.6666	0.0851	0.0864	0.0854
	13.5702	0.0854	0.0862	0.0865	0.086	0.0855	0.0853	0.0857	0.0853	0.0853	0.0864	0.0878	0.0863	0.089	0.0885	0.0889	0.0936	0.094	0.0936	0.0994	0.0993	0.0979	0.6597	0.661	0.6606	0.6601	0.6598	0.6597	0.6663	0.663	0.6613	0.6722	0.6708	0.6675	0.085	0.0857	0.0847
	13.8169	0.0858	0.0862	0.0872	0.0862	0.0859	0.0859	0.086	0.0857	0.0858	0.0868	0.0881	0.0868	0.0895	0.0888	0.0893	0.0938	0.0942	0.094	0.0996	0.0997	0.0984	0.6604	0.6615	0.6608	0.6601	0.6596	0.6597	0.6675	0.6642	0.6619	0.6733	0.6722	0.6691	0.0851	0.0862	0.0852
	14.0636	0.086	0.0861	0.0876	0.0864	0.0861	0.0863	0.0861	0.0859	0.0862	0.0869	0.0884	0.0872	0.0892	0.089	0.0895	0.0939	0.0944	0.0941	0.0996	0.0999	0.0986	0.6604	0.6618	0.6613	0.6605	0.6594	0.6592	0.668	0.6653	0.6627	0.6739	0.6729	0.6698	0.0852	0.0866	0.0855
	14.3104	0.0855	0.0868	0.0867	0.086	0.0855	0.0854	0.0857	0.0853	0.0854	0.0865	0.0877	0.0865	0.0889	0.0884	0.0887	0.0934	0.0937	0.0932	0.0993	0.0992	0.0979	0.6605	0.6617	0.6612	0.6611	0.6603	0.6591	0.6687	0.6656	0.6637	0.6742	0.6734	0.6699	0.0851	0.0857	0.0847
	14.5571	0.0852	0.0854	0.0858	0.0856	0.0851	0.0846	0.0854	0.085	0.0844	0.0861	0.0874	0.0853	0.0885	0.0879	0.0877	0.093	0.0931	0.0924	0.0989	0.0987	0.0971	0.6597	0.6611	0.6599	0.6616	0.6605	0.6589	0.669	0.6656	0.6636	0.6748	0.6731	0.6697	0.0848	0.0852	0.0841
	14.8038	0.0859	0.0864	0.0876	0.0863	0.0859	0.0861	0.0861	0.0858	0.086	0.0868	0.0883	0.0869	0.089	0.0887	0.0891	0.0933	0.0939	0.0937	0.0994	0.0997	0.0982	0.6601	0.6614	0.6605	0.663	0.6615	0.6603	0.6693	0.6663	0.6641	0.6749	0.6739	0.6706	0.0852	0.0865	0.0854
	15.0506	0.0855	0.0861	0.0868	0.0859	0.0855	0.0854	0.0858	0.0854	0.0854	0.0864	0.0882	0.0862	0.0886	0.0882	0.0885	0.093	0.0933	0.093	0.099	0.0992	0.0976	0.6603	0.6611	0.6601	0.6627	0.6618	0.6607	0.6693	0.6661	0.6641	0.6748	0.6734	0.6704	0.085	0.0861	0.0849
	15.2973	0.0853	0.0855	0.0864	0.0858	0.0852	0.0853	0.0859	0.085	0.085	0.0863	0.0876	0.0858	0.0886	0.0879	0.088	0.0928	0.093	0.0924	0.099	0.0988	0.0971	0.6608	0.6604	0.6592	0.663	0.6612	0.6604	0.6693	0.6657	0.6637	0.6755	0.6738	0.6703	0.085	0.0856	0.0845
	15.544	0.0852	0.0864	0.0859	0.0857	0.0852	0.0846	0.0856	0.085	0.0846	0.0862	0.0875	0.0856	0.0884	0.0878	0.0876	0.0927	0.0928	0.092	0.0988	0.0987	0.0968	0.6618	0.6604	0.6588	0.663	0.6614	0.6604	0.6697	0.6661	0.6635	0.6754	0.6736	0.6705	0.085	0.0854	0.0842
	15.7907	0.0858	0.0861	0.0875	0.0863	0.086	0.0861	0.086	0.0858	0.0861	0.0867	0.0883	0.0869	0.0888	0.0885	0.0889	0.093	0.0935	0.0932	0.0991	0.0994	0.0979	0.6628	0.6616	0.6599	0.6626	0.6615	0.661	0.6696	0.6663	0.6642	0.6754	0.6741	0.6709	0.0852	0.0866	0.0854
	16.0375	0.0854	0.0856	0.0867	0.0858	0.0855	0.0853	0.0859	0.0853	0.0853	0.0864	0.0876	0.0861	0.0885	0.0878	0.0881	0.0926	0.0929	0.0924	0.0987	0.0987	0.0971	0.6632	0.6622	0.6603	0.6629	0.6613	0.6603	0.6692	0.6658	0.664	0.675	0.6737	0.6705	0.0854	0.0859	0.0848
	16.2842	0.0854	0.0863	0.0863	0.0858	0.0853	0.085	0.0856	0.0851	0.085	0.0863	0.0876	0.0859	0.0882	0.0877	0.0878	0.0923	0.0926	0.0921	0.0986	0.0986	0.0969	0.6636	0.6637	0.6613	0.6633	0.6613	0.6603	0.6695	0.6657	0.6639	0.6755	0.6737	0.6707	0.085	0.0856	0.0846
	16.5309	0.0853	0.0855	0.0862	0.0857	0.0854	0.0849	0.0857	0.0852	0.0848	0.0862	0.0875	0.0856	0.0883	0.0877	0.0875	0.0924	0.0926	0.0918	0.0986	0.0986	0.0966	0.6637	0.6637	0.6613	0.6624	0.6608	0.6597	0.6686	0.6653	0.6635	0.6749	0.6734	0.6701	0.085	0.0857	0.0845
	16.7777	0.0853	0.0865	0.0863	0.0857	0.0853	0.0848	0.0855	0.0851	0.0848	0.0862	0.0877	0.0856	0.0881	0.0876	0.0873	0.0922	0.0924	0.0916	0.0985	0.0985	0.0965	0.6643	0.6637	0.6612	0.6624	0.6608	0.6595	0.669	0.6654	0.6629	0.6753	0.6736	0.6697	0.0851	0.0856	0.0846
	17.0244	0.0858	0.0864	0.0876	0.0862	0.0859	0.0863	0.086	0.0857	0.086	0.0867	0.0881	0.0868	0.0885	0.0883	0.0886	0.0924	0.093	0.0926	0.0987	0.0991	0.0973	0.6639	0.664	0.6626	0.662	0.6604	0.66	0.6683	0.6652	0.6634	0.6744	0.6731	0.67	0.0852	0.0865	0.0855
	17.2711	0.0855	0.0857	0.0867	0.0859	0.0858	0.0853	0.0856	0.0854	0.0853	0.0864	0.0877	0.0861	0.0882	0.0877	0.0877	0.092	0.0924	0.0918	0.0983	0.0985	0.0966	0.664	0.6643	0.6628	0.662	0.6603	0.6598	0.6681	0.6651	0.6631	0.6742	0.673	0.6694	0.0851	0.086	0.085
	17.5179	0.0853	0.0857	0.0865	0.0858	0.0854	0.0851	0.0855	0.0852	0.0851	0.0863	0.0876	0.0859	0.0881	0.0875	0.0875	0.0918	0.0922	0.0915	0.0983	0.0983	0.0963	0.6645	0.6642	0.6625	0.6623	0.6598	0.6591	0.6685	0.6649	0.6626	0.6747	0.6727	0.6692	0.085	0.0858	0.0848
	17.7646	0.0853	0.0855	0.0865	0.0858	0.0854	0.0851	0.0856	0.0853	0.0851	0.0863	0.0877	0.0858	0.088	0.0876	0.0873	0.092	0.0921	0.0913	0.0981	0.0982	0.0962	0.6643	0.6643	0.6621	0.6616	0.6597	0.6588	0.6683	0.6645	0.6627	0.6741	0.672	0.6692	0.0851	0.0858	0.0847
	18.0113	0.0855	0.0856	0.0867	0.0859	0.0855	0.0853	0.0856	0.0853	0.0852	0.0864	0.0878	0.086	0.0881	0.0876	0.0874	0.0917	0.0921	0.0913	0.0981	0.0982	0.0964	0.6642	0.6642	0.6622	0.6612	0.6594	0.6585	0.668	0.6644	0.6619	0.6737	0.6719	0.6686	0.0851	0.0859	0.085
	18.258	0.0855	0.0857	0.0866	0.0859	0.0856	0.0852	0.0857	0.0854	0.0852	0.0864	0.0878	0.086	0.0881	0.0876	0.0874	0.0918	0.092	0.0913	0.0981	0.0982	0.0963	0.6638	0.6638	0.6624	0.6609	0.6589	0.658	0.6676	0.6638	0.6617	0.6733	0.6718	0.6682	0.0851	0.086	0.0851
	18.5048	0.0854	0.0856	0.0865	0.0859	0.0855	0.0851	0.0858	0.0853	0.0851	0.0864	0.0877	0.0859	0.088	0.0875	0.0873	0.0916	0.0919	0.0911	0.0979	0.098	0.0961	0.6639	0.6639	0.662	0.6606	0.6586	0.6576	0.6668	0.6632	0.6614	0.6733	0.6716	0.668	0.0851	0.086	0.0849
	18.7515	0.0855	0.0857	0.0867	0.0859	0.0854	0.0853	0.0857	0.0853	0.0853	0.0864	0.0878	0.0861	0.088	0.0875	0.0874	0.0916	0.0919	0.091	0.0979	0.0981	0.0962	0.6635	0.6633	0.6616	0.66	0.6581	0.6575	0.6665	0.6628	0.6609	0.6724	0.6709	0.6673	0.0851	0.086	0.085
	18.9982	0.0853	0.0857	0.0862	0.0857	0.0854	0.0848	0.0856	0.0851	0.0848	0.0862	0.0879	0.0855	0.0878	0.0873	0.0868	0.0915	0.0916	0.0905	0.0977	0.0977	0.0957	0.6635	0.6632	0.6614	0.6601	0.6575	0.657	0.6666	0.6626	0.6608	0.6723	0.6704	0.667	0.0851	0.0857	0.0847
	19.2449	0.0856	0.086	0.0869	0.0861	0.0857	0.0856	0.0861	0.0856	0.0855	0.0866	0.0879	0.0863	0.0881	0.0877	0.0875	0.0915	0.0919	0.0911	0.0977	0.0981	0.0963	0.6633	0.6632	0.6614	0.6595	0.6573	0.6566	0.6659	0.6624	0.6606	0.6719	0.6705	0.667	0.0852	0.0863	0.0853
	19.4917	0.0855	0.0865	0.0868	0.086	0.0856	0.0854	0.0857	0.0854	0.0853	0.0864	0.0878	0.086	0.088	0.0875	0.0873	0.0915	0.0917	0.0909	0.0975	0.0978	0.096	0.6633	0.6634	0.6616	0.6592	0.6573	0.6565	0.6658	0.6623	0.6604	0.6717	0.67	0.6665	0.0852	0.0861	0.0852
	19.7384	0.0856	0.0864	0.087	0.0861	0.0857	0.0857	0.0858	0.0855	0.0856	0.0865	0.088	0.0864	0.0881	0.0877	0.0875	0.0914	0.0918	0.091	0.0975	0.0979	0.0963	0.6629	0.6635	0.661	0.6589	0.657	0.656	0.6655	0.6619	0.66	0.6716	0.6698	0.6661	0.0852	0.0863	0.0853
	19.9851	0.0857	0.0863	0.0871	0.0861	0.0857	0.0857	0.0858	0.0856	0.0856	0.0865	0.0879	0.0863	0.0882	0.0876	0.0875	0.0913	0.0916	0.0909	0.0975	0.0977	0.0962	0.6631	0.6627	0.6609	0.6587	0.657	0.6558	0.6658	0.6615	0.6596	0.6717	0.6697	0.6661	0.0853	0.0864	0.0854

## Sheet: Data Fig. S1 dkatA 37°C
	t in h	80 mM H2O2			40 mM H2O2			20 mM H2O2			10 mM H2O2			5 mM H2O2			2,5 mM H2O2			1,25 mM H2O2			625 µM H2O2			313 µM H2O2			156 µM H2O2			+			-
		B	C	D	B	C	D	B	C	D	B	C	D	B	C	D	B	C	D	B	C	D	B	C	D	B	C	D	B	C	D	B	C	D	B	C	D
	0	0.0902	0.0918	0.0922	0.0923	0.0917	0.0918	0.0939	0.0921	0.0928	0.0919	0.0925	0.0967	0.0975	0.0924	0.093	0.0932	0.0931	0.0934	0.0935	0.0944	0.0931	0.0935	0.0931	0.0941	0.0937	0.0963	0.0943	0.0935	0.096	0.0943	0.0925	0.0953	0.0964	0.0838	0.0845	0.0822
	0.246722	0.0892	0.091	0.0909	0.0907	0.0902	0.0904	0.0913	0.0909	0.0919	0.0914	0.092	0.0945	0.097	0.0923	0.0925	0.0933	0.0933	0.0933	0.0941	0.0954	0.0946	0.0951	0.0946	0.0952	0.0955	0.0983	0.0958	0.0954	0.0978	0.0944	0.0945	0.0972	0.098	0.0837	0.0843	0.082
	0.493444	0.0887	0.0906	0.0902	0.0903	0.0899	0.0898	0.0906	0.0904	0.0913	0.0911	0.0917	0.0952	0.0969	0.0922	0.0925	0.0935	0.0935	0.0935	0.0961	0.0969	0.0972	0.0973	0.0969	0.0975	0.0979	0.1007	0.0983	0.0974	0.1	0.0969	0.0969	0.0998	0.1001	0.0835	0.0844	0.0822
	0.740194	0.0881	0.0901	0.0899	0.0898	0.0894	0.0892	0.0912	0.09	0.0908	0.0905	0.091	0.0954	0.0967	0.0921	0.0924	0.0942	0.0944	0.0942	0.0986	0.0994	0.0999	0.0996	0.0993	0.0992	0.0999	0.1035	0.1006	0.0997	0.1027	0.0988	0.0993	0.1024	0.1024	0.0835	0.0846	0.0823
	0.986917	0.0875	0.0897	0.0893	0.0891	0.0888	0.0891	0.0908	0.0896	0.0905	0.0899	0.0904	0.0948	0.0964	0.092	0.0923	0.0957	0.0963	0.0959	0.1006	0.1013	0.102	0.1015	0.1014	0.1015	0.1021	0.1056	0.1024	0.1016	0.1049	0.1012	0.1014	0.1045	0.1048	0.0835	0.0846	0.0824
	1.23364	0.0869	0.089	0.0885	0.0885	0.0882	0.0882	0.0901	0.089	0.0899	0.0894	0.09	0.0944	0.0961	0.0917	0.0921	0.0978	0.0983	0.0979	0.1028	0.1034	0.1042	0.1035	0.1033	0.1036	0.1039	0.1077	0.1042	0.1038	0.107	0.103	0.1034	0.1068	0.107	0.0835	0.0847	0.0824
	1.48039	0.0864	0.0887	0.0881	0.0881	0.0877	0.0878	0.0894	0.0885	0.0893	0.0891	0.0896	0.0932	0.0959	0.0913	0.0918	0.1003	0.1006	0.1	0.1047	0.1056	0.1061	0.1056	0.1056	0.1059	0.106	0.1098	0.1063	0.1059	0.1092	0.1052	0.1058	0.1095	0.1093	0.0834	0.0847	0.0825
	1.72711	0.086	0.0879	0.0878	0.0876	0.0875	0.0877	0.0889	0.0879	0.0889	0.0887	0.0893	0.0934	0.0953	0.0907	0.0919	0.1021	0.1027	0.1025	0.1068	0.1078	0.1084	0.1081	0.1081	0.1084	0.1086	0.1115	0.1098	0.1083	0.1119	0.1077	0.1083	0.1121	0.112	0.0834	0.0847	0.0825
	1.97383	0.0856	0.0875	0.0872	0.0873	0.087	0.087	0.0883	0.0877	0.0885	0.0889	0.0889	0.0937	0.0947	0.0902	0.0909	0.1049	0.1052	0.105	0.1095	0.1103	0.1111	0.1111	0.1113	0.1115	0.1119	0.1148	0.1128	0.1116	0.1154	0.1113	0.1119	0.1158	0.1159	0.0834	0.0848	0.0826
	2.22056	0.0851	0.0871	0.0869	0.0868	0.0869	0.0866	0.0877	0.0872	0.0881	0.0879	0.0886	0.0929	0.0942	0.0897	0.0903	0.1069	0.1071	0.107	0.1127	0.1137	0.1147	0.1151	0.1152	0.116	0.1163	0.1199	0.1171	0.1157	0.1197	0.1154	0.1161	0.1209	0.12	0.0834	0.0847	0.0826
	2.46731	0.0848	0.0868	0.0865	0.0865	0.0865	0.0862	0.0872	0.087	0.0879	0.0876	0.0881	0.0916	0.0938	0.0893	0.0898	0.1092	0.1098	0.1096	0.117	0.1183	0.1194	0.1201	0.1206	0.1208	0.1212	0.1245	0.1224	0.1207	0.1251	0.1204	0.1213	0.1265	0.1255	0.0835	0.0845	0.0826
	2.71403	0.0845	0.0865	0.0865	0.0861	0.0859	0.0862	0.0869	0.0866	0.0875	0.0874	0.0878	0.0916	0.0933	0.0891	0.0895	0.1122	0.1133	0.1126	0.122	0.1233	0.1242	0.1253	0.1262	0.1271	0.127	0.1307	0.1281	0.1273	0.1315	0.1271	0.1282	0.1343	0.1326	0.0834	0.0845	0.0826
	2.96075	0.0843	0.0863	0.086	0.0859	0.0856	0.086	0.0872	0.0864	0.0872	0.0871	0.0875	0.0915	0.0931	0.0888	0.089	0.1161	0.1172	0.1165	0.1277	0.1306	0.1307	0.1317	0.1335	0.135	0.1336	0.1381	0.1361	0.134	0.1387	0.1343	0.1353	0.1418	0.14	0.0835	0.0846	0.0825
	3.2075	0.0841	0.0862	0.0858	0.0857	0.0854	0.0853	0.0869	0.0861	0.087	0.0868	0.0874	0.092	0.0929	0.0886	0.089	0.1205	0.1218	0.1209	0.1334	0.1352	0.137	0.1378	0.1399	0.1416	0.1402	0.1447	0.143	0.1402	0.1453	0.141	0.1414	0.1492	0.1467	0.0834	0.0845	0.0826
	3.45422	0.0839	0.0861	0.0854	0.0854	0.0851	0.0852	0.0866	0.0859	0.0867	0.0866	0.087	0.0917	0.0927	0.0883	0.0886	0.1254	0.1275	0.126	0.139	0.1408	0.1428	0.1436	0.146	0.1481	0.1463	0.1506	0.1496	0.1462	0.1521	0.148	0.1486	0.1564	0.154	0.0834	0.0844	0.0826
	3.70094	0.0838	0.0859	0.0853	0.0852	0.085	0.0849	0.0862	0.0858	0.0865	0.0864	0.0869	0.0913	0.0926	0.0881	0.0884	0.1302	0.132	0.1308	0.1454	0.1473	0.1495	0.1506	0.1536	0.1559	0.1535	0.1593	0.1576	0.1546	0.1602	0.1557	0.1569	0.1662	0.1627	0.0834	0.0844	0.0826
	3.94767	0.0838	0.0859	0.0853	0.0851	0.0848	0.0847	0.0863	0.0855	0.0864	0.0863	0.0866	0.0892	0.0923	0.0879	0.0884	0.1354	0.1375	0.1365	0.1529	0.1556	0.1591	0.1591	0.1624	0.1659	0.1629	0.1688	0.1674	0.1636	0.1707	0.1662	0.1671	0.1774	0.1731	0.0834	0.0845	0.0827
	4.19442	0.0838	0.0858	0.0854	0.0851	0.0848	0.0852	0.0861	0.0854	0.0864	0.0861	0.0865	0.0898	0.092	0.0878	0.0881	0.1403	0.1435	0.1421	0.1611	0.165	0.1686	0.1693	0.1748	0.178	0.1736	0.1815	0.1803	0.175	0.1831	0.179	0.1797	0.1921	0.1869	0.0835	0.0846	0.0827
	4.44114	0.0836	0.0857	0.085	0.0849	0.0845	0.0844	0.0858	0.0852	0.0859	0.0858	0.0862	0.0901	0.0918	0.0875	0.0877	0.1473	0.151	0.1486	0.1718	0.1773	0.1813	0.1811	0.1872	0.1918	0.1863	0.1949	0.1952	0.1875	0.1978	0.1929	0.1938	0.2063	0.2013	0.0835	0.0844	0.0827
	4.68786	0.0836	0.0855	0.0849	0.0847	0.0845	0.0843	0.0856	0.085	0.0858	0.0856	0.0861	0.0891	0.0917	0.0873	0.0876	0.1533	0.1586	0.1569	0.1834	0.189	0.1938	0.1918	0.1988	0.2048	0.197	0.2063	0.2084	0.1989	0.2101	0.2061	0.207	0.2213	0.2156	0.0834	0.0845	0.0826
	4.93458	0.0835	0.0855	0.0848	0.0847	0.0845	0.0842	0.0855	0.0848	0.0856	0.0855	0.0859	0.0912	0.0915	0.0871	0.0873	0.1621	0.1684	0.1665	0.1941	0.2006	0.2055	0.2023	0.2103	0.2165	0.2078	0.218	0.2204	0.21	0.2215	0.2194	0.2207	0.2366	0.231	0.0835	0.0844	0.0826
	5.18133	0.0833	0.0857	0.0845	0.0845	0.0841	0.0839	0.0852	0.0846	0.0852	0.0854	0.0858	0.0892	0.0914	0.0868	0.0869	0.1724	0.1794	0.1775	0.2041	0.211	0.2167	0.2124	0.2216	0.2285	0.219	0.2305	0.2332	0.2218	0.2351	0.233	0.2348	0.2541	0.2475	0.0835	0.0842	0.0824
	5.42806	0.0834	0.0854	0.0847	0.0845	0.0841	0.0839	0.0852	0.0846	0.0853	0.0853	0.0856	0.0884	0.0914	0.0867	0.087	0.1832	0.1908	0.1892	0.215	0.2228	0.2292	0.2246	0.2333	0.2417	0.2313	0.2434	0.2469	0.2355	0.2508	0.2481	0.2527	0.2743	0.2685	0.0834	0.0844	0.0826
	5.67478	0.0834	0.0854	0.0848	0.0844	0.0841	0.084	0.0851	0.0846	0.0853	0.0851	0.0857	0.0894	0.0911	0.0867	0.0869	0.1938	0.2012	0.2005	0.227	0.236	0.2434	0.2379	0.2471	0.2569	0.2459	0.258	0.2642	0.2509	0.2689	0.268	0.2702	0.2965	0.2899	0.0835	0.0845	0.0826
	5.9215	0.0833	0.0852	0.0846	0.0844	0.0841	0.0841	0.0849	0.0845	0.0854	0.085	0.0853	0.0888	0.0908	0.0864	0.0866	0.204	0.2118	0.2109	0.2405	0.2484	0.2576	0.2517	0.2628	0.273	0.2609	0.2739	0.285	0.2686	0.289	0.2874	0.2911	0.3191	0.3115	0.0834	0.0843	0.0825
	6.16822	0.0833	0.0853	0.0845	0.0845	0.084	0.0838	0.0849	0.0844	0.085	0.0849	0.0853	0.0891	0.0906	0.0862	0.0865	0.2142	0.2244	0.2225	0.2553	0.2618	0.2756	0.2668	0.276	0.2927	0.2762	0.2913	0.302	0.2842	0.3062	0.3076	0.3107	0.3419	0.337	0.0835	0.0844	0.0826
	6.41497	0.0832	0.0851	0.0843	0.0842	0.0838	0.0835	0.0848	0.0842	0.0847	0.0847	0.085	0.0894	0.0904	0.086	0.0863	0.2264	0.2364	0.2354	0.2696	0.277	0.293	0.2815	0.2956	0.3129	0.292	0.3126	0.3236	0.3023	0.3263	0.3285	0.331	0.3648	0.3587	0.0835	0.0842	0.0824
	6.66169	0.0831	0.0851	0.0843	0.0841	0.0838	0.0835	0.0848	0.0841	0.0847	0.085	0.0849	0.0886	0.0904	0.0859	0.0862	0.2375	0.2499	0.2495	0.2841	0.2965	0.3124	0.3038	0.3232	0.3388	0.3169	0.3369	0.349	0.3295	0.3555	0.3572	0.3584	0.3938	0.39	0.0835	0.0842	0.0824
	6.90842	0.0833	0.0852	0.0847	0.0843	0.084	0.0844	0.0847	0.0843	0.0849	0.0847	0.085	0.0884	0.0902	0.0859	0.0863	0.2502	0.2645	0.2649	0.3085	0.3199	0.3383	0.3187	0.3352	0.3517	0.3317	0.3483	0.3627	0.342	0.3684	0.3747	0.3734	0.4129	0.4094	0.0834	0.0845	0.0826
	7.15517	0.0833	0.0853	0.0846	0.0843	0.0842	0.0838	0.0848	0.0844	0.0849	0.0853	0.085	0.0881	0.0902	0.086	0.0863	0.2665	0.2806	0.2796	0.3219	0.3331	0.3512	0.3322	0.348	0.359	0.3426	0.3585	0.3664	0.3539	0.3755	0.3865	0.3833	0.424	0.424	0.0835	0.0845	0.0827
	7.40189	0.0834	0.0853	0.0848	0.0843	0.084	0.084	0.0849	0.0843	0.0852	0.0846	0.0851	0.0891	0.0902	0.0859	0.0863	0.2815	0.2977	0.2993	0.3322	0.343	0.3574	0.3411	0.3573	0.3679	0.3486	0.3679	0.3771	0.3632	0.3787	0.3791	0.3912	0.4129	0.4145	0.0835	0.0847	0.0829
	7.64861	0.0835	0.0854	0.0853	0.0844	0.084	0.0845	0.0847	0.0844	0.0853	0.0849	0.0851	0.0881	0.0903	0.086	0.0864	0.3056	0.3199	0.3293	0.3382	0.3504	0.3639	0.3495	0.3659	0.3763	0.358	0.3741	0.3841	0.3664	0.3822	0.383	0.3965	0.4193	0.4201	0.0836	0.0848	0.083
	7.89533	0.0833	0.0852	0.085	0.0842	0.0839	0.0844	0.0847	0.0842	0.0849	0.0845	0.0849	0.0895	0.09	0.0856	0.0859	0.3146	0.3301	0.3344	0.3469	0.3614	0.3736	0.3552	0.3693	0.3847	0.3647	0.3808	0.3889	0.3774	0.3909	0.3918	0.4061	0.4248	0.4249	0.0835	0.0846	0.0828
	8.14206	0.0833	0.0851	0.0894	0.0841	0.0838	0.0837	0.0847	0.084	0.0848	0.0844	0.0847	0.0875	0.09	0.0855	0.0859	0.3263	0.3411	0.346	0.3531	0.3718	0.3819	0.3672	0.379	0.39	0.3731	0.3858	0.3921	0.3834	0.3951	0.3943	0.4133	0.4315	0.4341	0.0835	0.0845	0.0828
	8.38881	0.0831	0.0852	0.0848	0.084	0.0839	0.0836	0.0846	0.084	0.0847	0.0843	0.0848	0.0887	0.0899	0.0853	0.0856	0.3321	0.3501	0.3548	0.3654	0.3771	0.3868	0.37	0.3849	0.3973	0.3789	0.3912	0.399	0.3881	0.402	0.4034	0.4175	0.4372	0.437	0.0836	0.0845	0.0827
	8.63553	0.083	0.0851	0.0841	0.084	0.0835	0.0833	0.0844	0.0838	0.0844	0.0843	0.0845	0.0875	0.0897	0.0852	0.0854	0.3426	0.3589	0.3648	0.3681	0.3852	0.3931	0.3782	0.3889	0.4055	0.386	0.3997	0.4109	0.3967	0.4123	0.4124	0.4237	0.4422	0.4399	0.0835	0.0844	0.0825
	8.88225	0.0831	0.0851	0.0862	0.0839	0.0835	0.0837	0.0844	0.0838	0.0844	0.0842	0.0845	0.0873	0.0895	0.0851	0.0853	0.352	0.3697	0.3702	0.3733	0.3921	0.4036	0.383	0.3972	0.41	0.3894	0.4058	0.4139	0.3991	0.416	0.4144	0.4257	0.4442	0.4419	0.0837	0.0844	0.0825
	9.12897	0.0831	0.085	0.0844	0.0839	0.0835	0.084	0.0844	0.0838	0.0844	0.0842	0.0844	0.0873	0.0897	0.0851	0.0853	0.3594	0.3744	0.3794	0.378	0.3998	0.4069	0.3854	0.4009	0.4129	0.3928	0.4062	0.4157	0.4025	0.4156	0.4161	0.4281	0.4465	0.4434	0.0836	0.0845	0.0829
	9.37572	0.0831	0.085	0.0861	0.0839	0.0835	0.0834	0.0844	0.0838	0.0845	0.0842	0.0849	0.0875	0.0896	0.085	0.0853	0.3687	0.3799	0.3834	0.3807	0.403	0.4084	0.3872	0.401	0.4132	0.3934	0.4091	0.4203	0.4047	0.4183	0.4171	0.4288	0.4496	0.4467	0.0836	0.0845	0.0826
	9.62244	0.0831	0.0851	0.0853	0.0843	0.0836	0.0835	0.0846	0.0838	0.0846	0.0843	0.0845	0.087	0.0895	0.085	0.0854	0.3736	0.389	0.3915	0.3815	0.406	0.4106	0.3911	0.403	0.4155	0.3968	0.4102	0.4175	0.4055	0.419	0.42	0.4311	0.4498	0.4473	0.0836	0.0846	0.0828
	9.86917	0.0831	0.085	0.0853	0.084	0.0835	0.0834	0.0843	0.0838	0.0845	0.0841	0.0845	0.0877	0.0894	0.0849	0.0853	0.3808	0.3923	0.4003	0.3833	0.4084	0.4119	0.3923	0.4013	0.4181	0.3946	0.4104	0.4212	0.4068	0.4203	0.4216	0.4328	0.453	0.4496	0.0835	0.0847	0.0827
	10.1159	0.083	0.0849	0.0841	0.0841	0.0835	0.0832	0.0843	0.0837	0.0842	0.084	0.0843	0.0888	0.0892	0.0847	0.0851	0.3836	0.3967	0.4043	0.3851	0.409	0.4136	0.3934	0.4041	0.418	0.3981	0.4112	0.4192	0.4077	0.4213	0.4224	0.4334	0.4517	0.4492	0.0836	0.0844	0.0825
	10.3626	0.0829	0.0849	0.0841	0.084	0.0834	0.0838	0.0842	0.0837	0.0843	0.0841	0.0843	0.089	0.0893	0.0847	0.085	0.3861	0.3999	0.4061	0.3868	0.4099	0.416	0.394	0.4041	0.4176	0.3954	0.4111	0.4209	0.4086	0.4215	0.4223	0.4352	0.4548	0.4507	0.0836	0.0846	0.0827
	10.6094	0.0832	0.0849	0.0858	0.0838	0.0834	0.0836	0.0842	0.0836	0.0842	0.084	0.0843	0.0874	0.0891	0.0847	0.0851	0.3891	0.4018	0.4067	0.3864	0.4095	0.4149	0.3934	0.4043	0.4172	0.3965	0.4137	0.4222	0.4083	0.4207	0.4221	0.4366	0.4548	0.4513	0.0835	0.0845	0.0826
	10.8562	0.0829	0.0848	0.0839	0.0837	0.0833	0.083	0.0841	0.0836	0.0843	0.0841	0.0843	0.0876	0.0891	0.0845	0.0847	0.3893	0.4022	0.407	0.3869	0.41	0.414	0.3944	0.4047	0.4172	0.3974	0.411	0.422	0.4098	0.4211	0.4229	0.4355	0.4553	0.4532	0.0836	0.0844	0.0825
	11.1029	0.0828	0.0848	0.084	0.0838	0.0833	0.0831	0.0841	0.0836	0.0841	0.084	0.0842	0.0869	0.0891	0.0844	0.0847	0.3894	0.4028	0.4079	0.3882	0.411	0.4156	0.3941	0.4042	0.4192	0.3985	0.4104	0.4223	0.4095	0.4217	0.4224	0.4367	0.4551	0.4518	0.0835	0.0844	0.0825
	11.3496	0.0831	0.085	0.0842	0.0843	0.0835	0.0834	0.0845	0.0838	0.0845	0.0841	0.0844	0.0894	0.0891	0.0846	0.0849	0.3908	0.4042	0.4099	0.3874	0.4102	0.4159	0.3936	0.406	0.4178	0.3989	0.4111	0.4219	0.4102	0.4209	0.4241	0.4381	0.4565	0.4535	0.0837	0.0848	0.0828
	11.5964	0.0829	0.0849	0.0848	0.0838	0.0833	0.0832	0.0839	0.0836	0.0842	0.0839	0.0843	0.088	0.089	0.0844	0.0846	0.3905	0.4043	0.4089	0.3865	0.41	0.4166	0.3927	0.4051	0.4179	0.3976	0.412	0.423	0.4093	0.4224	0.4239	0.4376	0.4582	0.4545	0.0836	0.0847	0.0827
	11.8431	0.0829	0.0848	0.084	0.0838	0.0835	0.0831	0.084	0.0836	0.0843	0.084	0.0842	0.0872	0.0888	0.0844	0.0845	0.3911	0.4034	0.411	0.3864	0.4114	0.4162	0.3934	0.4053	0.4181	0.3993	0.4121	0.4224	0.411	0.4218	0.4235	0.4388	0.4573	0.4552	0.0836	0.0846	0.0826
	12.0898	0.0829	0.0849	0.084	0.0837	0.0834	0.0832	0.0843	0.0836	0.0843	0.0839	0.0842	0.0874	0.0889	0.0843	0.0845	0.3912	0.4042	0.4096	0.3868	0.4101	0.4167	0.3928	0.4051	0.4185	0.3981	0.4106	0.4228	0.4099	0.4218	0.4244	0.4395	0.458	0.456	0.0836	0.0847	0.0827
	12.3365	0.0829	0.0847	0.0838	0.0837	0.0835	0.083	0.0839	0.0836	0.084	0.0839	0.0842	0.0878	0.0888	0.0842	0.0842	0.3919	0.4048	0.4101	0.3884	0.4127	0.4149	0.3932	0.4054	0.4182	0.3981	0.4109	0.4233	0.4096	0.4236	0.4244	0.4392	0.4602	0.4579	0.0836	0.0846	0.0826
	12.5832	0.0829	0.0849	0.0839	0.0837	0.0833	0.0832	0.0843	0.0837	0.0843	0.0839	0.0843	0.0875	0.089	0.0842	0.0843	0.3917	0.4039	0.4109	0.3862	0.4118	0.4167	0.3949	0.4058	0.4182	0.3977	0.4116	0.422	0.4105	0.4216	0.425	0.4396	0.459	0.4571	0.0836	0.0847	0.0827
	12.83	0.0829	0.0848	0.084	0.0837	0.0834	0.0839	0.0839	0.0836	0.0842	0.0839	0.0843	0.0879	0.0888	0.0842	0.0844	0.3944	0.404	0.4111	0.3877	0.4112	0.4153	0.3917	0.4035	0.4181	0.3976	0.4093	0.4218	0.4103	0.4216	0.4247	0.4398	0.4592	0.4573	0.0836	0.0847	0.0828
	13.0767	0.0828	0.0848	0.084	0.0837	0.0833	0.0831	0.0839	0.0836	0.0841	0.0839	0.0842	0.0886	0.0887	0.0841	0.0843	0.3938	0.4048	0.4105	0.3872	0.4124	0.4159	0.3926	0.4045	0.4168	0.3971	0.411	0.422	0.4093	0.4225	0.4249	0.4407	0.4604	0.458	0.0836	0.0847	0.0827
	13.3234	0.0828	0.0847	0.0838	0.0837	0.0833	0.083	0.084	0.0835	0.0841	0.0838	0.0841	0.0883	0.0887	0.084	0.0842	0.3931	0.4034	0.4093	0.3889	0.4084	0.4159	0.3919	0.4028	0.4169	0.3985	0.4104	0.4223	0.4098	0.4219	0.4244	0.4411	0.46	0.4584	0.0836	0.0846	0.0826
	13.5702	0.0828	0.0847	0.0838	0.0836	0.0833	0.083	0.0838	0.0835	0.084	0.0838	0.0841	0.0872	0.0887	0.084	0.0844	0.3937	0.4044	0.4102	0.3868	0.4105	0.4159	0.3927	0.4049	0.4179	0.3968	0.4099	0.4216	0.4102	0.4223	0.4243	0.4407	0.4615	0.4582	0.0836	0.0846	0.0827
	13.8169	0.0827	0.0845	0.0835	0.0835	0.0831	0.0827	0.0837	0.0833	0.0837	0.0837	0.0839	0.0874	0.0885	0.0838	0.0838	0.3936	0.4029	0.4091	0.3862	0.4085	0.4141	0.3912	0.4012	0.4161	0.3962	0.4081	0.4199	0.4098	0.4223	0.424	0.4409	0.4612	0.4578	0.0836	0.0844	0.0823
	14.0636	0.0826	0.0846	0.0841	0.0835	0.083	0.0834	0.0837	0.0833	0.0837	0.0837	0.0839	0.0867	0.0885	0.0837	0.0838	0.393	0.4033	0.4096	0.3861	0.4092	0.4152	0.3895	0.4023	0.416	0.3951	0.4084	0.4207	0.4086	0.4209	0.4244	0.4407	0.4587	0.4575	0.0839	0.0844	0.0824
	14.3104	0.0827	0.0845	0.0848	0.0835	0.0834	0.0827	0.084	0.0833	0.0837	0.0837	0.0841	0.087	0.0886	0.0838	0.0838	0.3915	0.4029	0.4082	0.3864	0.408	0.4135	0.3895	0.4003	0.4146	0.3955	0.4079	0.42	0.4086	0.4218	0.4248	0.4406	0.4596	0.4578	0.0835	0.0844	0.0824
	14.5571	0.0826	0.0844	0.0833	0.0834	0.083	0.0826	0.0838	0.0833	0.0836	0.0837	0.0838	0.0871	0.0885	0.0836	0.0836	0.3911	0.4009	0.4088	0.383	0.4078	0.4119	0.3891	0.4001	0.4137	0.3943	0.4067	0.4197	0.4074	0.4195	0.4229	0.4401	0.4598	0.4579	0.0836	0.0844	0.0823
	14.8038	0.0827	0.0846	0.0836	0.0835	0.0831	0.0831	0.0839	0.0834	0.0838	0.0837	0.084	0.0883	0.0885	0.0838	0.0839	0.3896	0.4011	0.4097	0.3833	0.4071	0.412	0.3886	0.4007	0.4148	0.395	0.4074	0.4194	0.4079	0.4204	0.4244	0.4403	0.461	0.4596	0.0836	0.0845	0.0825
	15.0506	0.0827	0.085	0.086	0.0835	0.0834	0.0828	0.0837	0.0834	0.0838	0.0845	0.084	0.0862	0.0886	0.0838	0.0838	0.3908	0.4017	0.4082	0.3831	0.407	0.4139	0.3876	0.3994	0.4148	0.3935	0.407	0.4197	0.4067	0.419	0.4226	0.4396	0.4598	0.4593	0.0836	0.0845	0.0825
	15.2973	0.0827	0.0846	0.0868	0.0835	0.083	0.0835	0.0836	0.0834	0.0837	0.0837	0.0839	0.0876	0.0886	0.0837	0.0837	0.3902	0.4004	0.4067	0.3837	0.4059	0.4116	0.3867	0.3995	0.4126	0.3935	0.4063	0.418	0.4068	0.4191	0.4231	0.4402	0.4606	0.4595	0.0837	0.0845	0.0825
	15.544	0.0826	0.0846	0.0834	0.0835	0.0829	0.0832	0.0839	0.0834	0.0836	0.0836	0.0838	0.0887	0.0886	0.0836	0.0835	0.39	0.4002	0.4072	0.3831	0.4068	0.4117	0.3852	0.3981	0.414	0.3923	0.405	0.4213	0.406	0.4191	0.4233	0.4387	0.4621	0.4598	0.0836	0.0844	0.0824
	15.7907	0.0826	0.0845	0.0834	0.0835	0.083	0.0827	0.0841	0.0835	0.0837	0.0836	0.0838	0.086	0.0884	0.0837	0.0837	0.3894	0.3988	0.405	0.3812	0.4069	0.4098	0.3854	0.3982	0.4123	0.3923	0.4038	0.4175	0.4051	0.4188	0.4247	0.4372	0.4591	0.4589	0.0836	0.0845	0.0825
	16.0375	0.0826	0.0845	0.0833	0.0836	0.0831	0.0828	0.0838	0.0832	0.0835	0.0836	0.0838	0.0867	0.0883	0.0835	0.0835	0.3892	0.3977	0.4051	0.3796	0.4046	0.4111	0.384	0.3973	0.4121	0.3912	0.4052	0.4176	0.4067	0.4177	0.4226	0.4387	0.4591	0.4604	0.0837	0.0844	0.0823
	16.2842	0.0826	0.0845	0.0833	0.0834	0.083	0.0826	0.0839	0.0832	0.0836	0.0836	0.0838	0.0877	0.0883	0.0836	0.0835	0.3888	0.3969	0.4059	0.3779	0.4036	0.4092	0.3848	0.3964	0.4107	0.3908	0.4035	0.4158	0.4048	0.4191	0.4241	0.4396	0.46	0.4604	0.0836	0.0844	0.0824
	16.5309	0.0825	0.0846	0.0834	0.0834	0.0829	0.0826	0.0837	0.0832	0.0836	0.0836	0.0838	0.0861	0.0883	0.0836	0.0835	0.3867	0.3971	0.4037	0.3772	0.4027	0.4093	0.3835	0.3961	0.411	0.3898	0.4018	0.4164	0.4043	0.4166	0.4233	0.4384	0.4585	0.4599	0.0835	0.0845	0.0824
	16.7777	0.0826	0.0846	0.0837	0.0835	0.0832	0.0828	0.0839	0.0833	0.0838	0.0837	0.0841	0.0867	0.0884	0.0836	0.0841	0.3867	0.3964	0.4034	0.379	0.4023	0.4096	0.3829	0.3964	0.4114	0.3894	0.4032	0.4171	0.4031	0.4184	0.4232	0.439	0.4608	0.4605	0.0837	0.0847	0.0826
	17.0244	0.0826	0.0846	0.0834	0.0834	0.0833	0.0826	0.0839	0.0833	0.0837	0.0836	0.0838	0.086	0.0884	0.0836	0.0836	0.386	0.3947	0.4027	0.3762	0.4012	0.4084	0.3816	0.3945	0.4107	0.3886	0.4019	0.416	0.4037	0.4174	0.4228	0.4376	0.4597	0.4595	0.0836	0.0846	0.0825
	17.2711	0.0826	0.0845	0.0835	0.0835	0.0832	0.0827	0.0839	0.0834	0.0837	0.0836	0.084	0.0886	0.0883	0.0836	0.0837	0.386	0.394	0.4017	0.3766	0.401	0.4081	0.3799	0.3953	0.4091	0.3894	0.4012	0.4166	0.4036	0.4163	0.4235	0.4376	0.4599	0.4603	0.0837	0.0845	0.0825
	17.5179	0.0825	0.0845	0.0834	0.0834	0.083	0.0827	0.0837	0.0833	0.0836	0.0836	0.0839	0.0874	0.0883	0.0835	0.0835	0.3839	0.3936	0.4021	0.3768	0.4003	0.4075	0.3817	0.3927	0.4093	0.3882	0.401	0.4158	0.4027	0.4155	0.4219	0.4372	0.4597	0.4595	0.0837	0.0845	0.0825
	17.7646	0.0826	0.0845	0.0834	0.0834	0.0829	0.083	0.0836	0.0832	0.0836	0.0836	0.0838	0.0873	0.0884	0.0835	0.0836	0.3857	0.3927	0.4021	0.3751	0.4006	0.4083	0.3797	0.3924	0.4094	0.3881	0.4007	0.4159	0.4022	0.416	0.4213	0.4364	0.4592	0.4604	0.084	0.0845	0.0825
	18.0113	0.0827	0.0846	0.0836	0.0836	0.0831	0.0829	0.0837	0.0834	0.0839	0.0837	0.084	0.0866	0.0884	0.0837	0.0838	0.3831	0.3918	0.3998	0.373	0.3981	0.4084	0.3788	0.3935	0.4082	0.3868	0.4006	0.4146	0.402	0.4167	0.4227	0.4373	0.4596	0.4605	0.0837	0.0848	0.0827
	18.258	0.0827	0.0847	0.0836	0.0835	0.0831	0.0829	0.084	0.0834	0.0839	0.0837	0.084	0.0884	0.0885	0.0837	0.0838	0.3824	0.391	0.3995	0.3734	0.3984	0.4064	0.378	0.3928	0.4082	0.3861	0.4012	0.415	0.4018	0.416	0.4218	0.4365	0.4596	0.4605	0.0838	0.0848	0.0827
	18.5048	0.0828	0.0847	0.0839	0.0836	0.0833	0.0832	0.084	0.0836	0.0841	0.0838	0.0841	0.0874	0.0885	0.0838	0.0843	0.3817	0.3902	0.3985	0.3719	0.3983	0.4058	0.3781	0.3918	0.4075	0.3857	0.3998	0.4136	0.4021	0.4167	0.4217	0.4357	0.4599	0.4602	0.0838	0.085	0.0829
	18.7515	0.0828	0.0849	0.0841	0.0837	0.0833	0.0834	0.0841	0.0837	0.0842	0.0838	0.0842	0.088	0.0885	0.0839	0.0842	0.3807	0.3894	0.3984	0.3718	0.398	0.4046	0.3766	0.39	0.407	0.3844	0.3995	0.4135	0.4003	0.4161	0.4212	0.436	0.4595	0.4599	0.0838	0.0851	0.0831
	18.9982	0.0829	0.0848	0.0849	0.0837	0.0833	0.0835	0.0841	0.0837	0.0844	0.0838	0.0842	0.0891	0.0885	0.084	0.0842	0.3802	0.3902	0.3982	0.3713	0.397	0.4052	0.3767	0.3916	0.4076	0.3847	0.3986	0.4145	0.4005	0.4146	0.4213	0.436	0.4578	0.4598	0.0838	0.0853	0.0832
	19.2449	0.0828	0.0849	0.0841	0.0837	0.0833	0.0833	0.084	0.0837	0.0843	0.0838	0.0841	0.0879	0.0886	0.0839	0.0842	0.3795	0.3875	0.3969	0.3708	0.3976	0.405	0.3751	0.3894	0.4061	0.3843	0.3968	0.4112	0.4	0.4135	0.4209	0.4354	0.4581	0.4598	0.0838	0.0851	0.0831
	19.4917	0.083	0.0848	0.086	0.0837	0.0833	0.0833	0.0839	0.0836	0.0843	0.0838	0.0841	0.0866	0.0886	0.0839	0.0842	0.3794	0.3876	0.396	0.3701	0.3967	0.404	0.376	0.3898	0.4073	0.3832	0.3985	0.4124	0.3992	0.4136	0.4199	0.4351	0.459	0.4601	0.0838	0.0851	0.083
	19.7384	0.0828	0.0848	0.084	0.0836	0.0832	0.0833	0.0839	0.0836	0.0842	0.0838	0.0841	0.0868	0.0885	0.0839	0.0841	0.378	0.3862	0.3955	0.3698	0.396	0.4033	0.3751	0.3886	0.4052	0.3832	0.3969	0.4114	0.3982	0.4124	0.4195	0.4354	0.4575	0.4589	0.0838	0.0851	0.0831
	19.9851	0.0828	0.0848	0.0841	0.0838	0.0833	0.084	0.0842	0.0836	0.0845	0.0838	0.0842	0.0882	0.0885	0.0839	0.0842	0.3777	0.3857	0.3945	0.3676	0.3957	0.4019	0.3734	0.3874	0.4051	0.3827	0.3966	0.4109	0.3976	0.412	0.4186	0.4344	0.4571	0.4596	0.0838	0.0852	0.0831
		0.0829	0.0849	0.0881	0.0838	0.0836	0.0838	0.0845	0.0838	0.0846	0.0839	0.0843	0.0874	0.0887	0.0841	0.0844	0.3785	0.3858	0.3937	0.3688	0.3935	0.4017	0.3737	0.3865	0.4051	0.3832	0.3964	0.4097	0.3975	0.4118	0.4181	0.4335	0.456	0.4587	0.0839	0.0855	0.0834
		0.0829	0.0849	0.0866	0.0838	0.0834	0.0837	0.0843	0.0837	0.0846	0.0838	0.0843	0.0871	0.0887	0.0841	0.0845	0.3744	0.3843	0.3935	0.3666	0.3942	0.4019	0.3727	0.3873	0.4039	0.3817	0.3949	0.4091	0.3969	0.4121	0.4196	0.4328	0.4574	0.459	0.0839	0.0855	0.0834
		0.0829	0.085	0.0862	0.0838	0.0834	0.0837	0.0845	0.0838	0.0846	0.0838	0.0846	0.0876	0.0886	0.0841	0.0845	0.3751	0.3831	0.393	0.3659	0.3917	0.4002	0.3714	0.3856	0.4035	0.3804	0.3953	0.4101	0.3959	0.4116	0.4177	0.4324	0.4561	0.4584	0.0839	0.0854	0.0834
		0.083	0.085	0.0846	0.0838	0.0835	0.0839	0.0844	0.0838	0.0848	0.0839	0.0844	0.0872	0.0887	0.0841	0.0849	0.3747	0.3827	0.3921	0.3644	0.3907	0.3993	0.3713	0.3856	0.4014	0.3803	0.3939	0.4093	0.3956	0.4099	0.4179	0.4319	0.4552	0.4589	0.0841	0.0856	0.0835
		0.0829	0.0849	0.0845	0.0838	0.0836	0.0838	0.0842	0.0838	0.0847	0.0839	0.0843	0.0878	0.0886	0.0841	0.0848	0.3725	0.3818	0.3912	0.3642	0.3908	0.3978	0.3699	0.3836	0.401	0.3789	0.3917	0.4075	0.3949	0.4095	0.4168	0.4318	0.4546	0.4588	0.0839	0.0856	0.0835
		0.0829	0.0849	0.0845	0.0838	0.0834	0.0839	0.0842	0.0838	0.0847	0.0844	0.0843	0.0873	0.0886	0.084	0.0845	0.3725	0.3808	0.3903	0.3629	0.3895	0.3978	0.3697	0.3831	0.4001	0.3781	0.3919	0.4071	0.3936	0.4092	0.4161	0.4308	0.4546	0.4571	0.0841	0.0855	0.0835
		0.0829	0.0849	0.0844	0.0837	0.0836	0.0836	0.0842	0.0839	0.0846	0.0838	0.0843	0.0868	0.0886	0.084	0.0844	0.3729	0.3816	0.3902	0.3613	0.3875	0.3971	0.368	0.3833	0.3987	0.3781	0.3922	0.4061	0.3938	0.4087	0.4158	0.4303	0.4537	0.4572	0.0838	0.0855	0.0834
		0.0829	0.0848	0.0842	0.0836	0.0833	0.0836	0.084	0.0837	0.0845	0.0837	0.0841	0.0876	0.0885	0.0839	0.0843	0.3701	0.3794	0.3886	0.3635	0.387	0.3967	0.3678	0.3818	0.399	0.3771	0.392	0.4047	0.3939	0.4081	0.4155	0.4306	0.4543	0.4572	0.0839	0.0854	0.0833
		0.0828	0.0848	0.0843	0.0837	0.0834	0.0835	0.084	0.0837	0.0845	0.0837	0.0842	0.0883	0.0884	0.0839	0.0843	0.3698	0.378	0.3898	0.361	0.3866	0.3973	0.3676	0.3821	0.3994	0.3764	0.3919	0.4052	0.3925	0.4075	0.4166	0.4303	0.4541	0.4573	0.0839	0.0854	0.0833
		0.0828	0.0848	0.0841	0.0837	0.0833	0.0842	0.0839	0.0836	0.0844	0.0837	0.0842	0.0876	0.0886	0.0839	0.0843	0.3706	0.3773	0.3868	0.3604	0.3852	0.3956	0.3672	0.3811	0.3986	0.3758	0.3903	0.404	0.3909	0.407	0.4155	0.4295	0.4528	0.4562	0.0839	0.0854	0.0833
		0.0828	0.0848	0.0843	0.0837	0.0834	0.0836	0.0839	0.0837	0.0845	0.084	0.0844	0.0879	0.0885	0.0839	0.0844	0.3686	0.3772	0.3872	0.36	0.3846	0.3951	0.367	0.3808	0.3974	0.3743	0.3898	0.4038	0.3919	0.4072	0.415	0.4293	0.4531	0.4561	0.0839	0.0855	0.0834
		0.0828	0.0847	0.084	0.0836	0.0832	0.0833	0.0839	0.0835	0.0843	0.0837	0.084	0.0886	0.0885	0.0838	0.0841	0.3687	0.377	0.3855	0.3579	0.3845	0.3949	0.3656	0.379	0.3967	0.3739	0.3904	0.4035	0.39	0.4062	0.414	0.4287	0.4519	0.4564	0.0839	0.0853	0.0832
		0.0827	0.0847	0.0861	0.0835	0.0832	0.0832	0.0839	0.0835	0.0841	0.0836	0.0839	0.0866	0.0885	0.0837	0.084	0.3671	0.375	0.3844	0.3573	0.3828	0.3926	0.3649	0.3788	0.3963	0.3743	0.3882	0.4045	0.389	0.4052	0.4127	0.4276	0.4512	0.4556	0.0839	0.0852	0.0831
		0.0827	0.0846	0.0838	0.0835	0.0832	0.0832	0.0837	0.0835	0.0841	0.0836	0.0839	0.0865	0.0884	0.0837	0.0839	0.3654	0.3748	0.3833	0.357	0.3817	0.3923	0.364	0.3774	0.3952	0.3722	0.3882	0.4023	0.3882	0.404	0.4126	0.4274	0.4508	0.455	0.0839	0.0852	0.0831
		0.0827	0.0846	0.0838	0.0835	0.0834	0.0832	0.0838	0.0835	0.0841	0.0836	0.0839	0.0879	0.0884	0.0837	0.084	0.363	0.3729	0.3824	0.3559	0.3818	0.3937	0.363	0.3777	0.3951	0.3712	0.3868	0.4015	0.3879	0.404	0.412	0.427	0.4513	0.454	0.0838	0.0852	0.083
		0.0828	0.0848	0.0868	0.0837	0.0833	0.0835	0.0838	0.0837	0.0845	0.0844	0.0842	0.0881	0.0885	0.0839	0.0843	0.3644	0.3727	0.3824	0.3557	0.3829	0.391	0.3629	0.3774	0.3942	0.3719	0.3864	0.3996	0.3876	0.4033	0.411	0.4278	0.4501	0.4541	0.084	0.0855	0.0834

## Sheet: Data Fig. S1 dkatY 25°C
	t in h	80 mM H2O2			40 mM H2O2			20 mM H2O2			10 mM H2O2			5 mM H2O2			2.5 mM H2O2			1.25 mM H2O2			625 µM H2O2			313 µM H2O2			156 µM H2O2			+			-
		E	F	G	E	F	G	E	F	G	E	F	G	E	F	G	E	F	G	E	F	G	E	F	G	E	F	G	E	F	G	E	F	G	E	F	G
	0.246722	0.0974	0.0967	0.0966	0.0981	0.098	0.0986	0.098	0.0987	0.0985	0.0983	0.0989	0.0985	0.099	0.0991	0.0998	0.0994	0.1013	0.0998	0.0995	0.1001	0.0997	0.0994	0.1008	0.0996	0.0997	0.1001	0.1002	0.0992	0.101	0.0996	0.0999	0.1003	0.1001	0.0848	0.0854	0.0859
	0.493444	0.0967	0.0957	0.0956	0.0976	0.0975	0.0978	0.0978	0.0987	0.0983	0.0984	0.0989	0.0985	0.0993	0.0993	0.1	0.0999	0.1019	0.1001	0.0998	0.1006	0.1001	0.0998	0.101	0.0998	0.0998	0.1001	0.1002	0.0997	0.1012	0.0999	0.1014	0.1018	0.1015	0.0848	0.0853	0.0858
	0.740194	0.0949	0.0936	0.0935	0.0961	0.0953	0.0956	0.0968	0.0973	0.0967	0.0973	0.0977	0.0971	0.0983	0.0981	0.099	0.0988	0.1009	0.0988	0.099	0.0995	0.0989	0.0988	0.0999	0.0987	0.0994	0.0997	0.1	0.1002	0.1016	0.1	0.1022	0.1026	0.1019	0.0834	0.0843	0.0842
	0.986917	0.094	0.0925	0.0922	0.0954	0.0945	0.0948	0.0962	0.0968	0.0962	0.097	0.0971	0.0966	0.098	0.0978	0.0985	0.0988	0.1013	0.0983	0.099	0.0992	0.0983	0.0993	0.1004	0.0989	0.1007	0.1011	0.1009	0.1021	0.1032	0.1017	0.1047	0.1043	0.1038	0.0831	0.0836	0.0836
	1.23364	0.093	0.0917	0.0916	0.095	0.0945	0.0946	0.0964	0.0967	0.0963	0.0972	0.0972	0.0968	0.0983	0.0978	0.0986	0.0991	0.1008	0.0986	0.0995	0.0998	0.099	0.1015	0.1024	0.1009	0.1037	0.1035	0.1032	0.1044	0.1058	0.1041	0.1071	0.1073	0.1066	0.0833	0.0839	0.0838
	1.48039	0.0917	0.0902	0.0902	0.0945	0.0935	0.094	0.0961	0.0965	0.096	0.097	0.097	0.0969	0.0984	0.0978	0.0985	0.0988	0.1015	0.0985	0.1009	0.1013	0.1002	0.1041	0.1048	0.103	0.1056	0.1059	0.1056	0.1075	0.1085	0.1067	0.1114	0.1114	0.1101	0.0831	0.0836	0.0835
	1.72711	0.0926	0.0915	0.0915	0.0959	0.0953	0.0959	0.0978	0.0984	0.0983	0.0987	0.0994	0.0989	0.1002	0.1001	0.101	0.1014	0.1039	0.1015	0.1051	0.1053	0.1048	0.1078	0.1094	0.1083	0.1112	0.1112	0.1115	0.1137	0.1149	0.1128	0.1192	0.1188	0.1176	0.0851	0.0856	0.0862
	1.97383	0.0903	0.089	0.0891	0.094	0.0933	0.0939	0.0965	0.097	0.0967	0.0975	0.0979	0.0976	0.0992	0.0989	0.1001	0.1018	0.1042	0.1016	0.1061	0.1068	0.1059	0.1107	0.1115	0.1101	0.1149	0.1151	0.114	0.1184	0.119	0.1166	0.1241	0.1233	0.1218	0.0839	0.0845	0.0848
	2.22056	0.0892	0.0876	0.0878	0.0929	0.0919	0.0925	0.0961	0.0961	0.0958	0.0972	0.0973	0.0968	0.0985	0.0984	0.0991	0.1036	0.1054	0.1028	0.1086	0.109	0.1083	0.1153	0.1157	0.1132	0.1199	0.1196	0.1179	0.1235	0.1234	0.1209	0.1296	0.1285	0.126	0.0835	0.0839	0.0839
	2.46731	0.0885	0.087	0.0873	0.092	0.091	0.0919	0.0959	0.0958	0.0957	0.0971	0.0971	0.0966	0.0994	0.0985	0.0997	0.1061	0.1077	0.1051	0.1128	0.1119	0.111	0.1204	0.1206	0.1174	0.1252	0.1243	0.1226	0.1289	0.1287	0.126	0.1359	0.135	0.1318	0.0834	0.0839	0.0841
	2.71403	0.0898	0.0889	0.0891	0.0928	0.0923	0.0935	0.0973	0.0977	0.0977	0.0986	0.0991	0.099	0.1023	0.1014	0.103	0.1102	0.1133	0.1099	0.1193	0.1186	0.1173	0.1274	0.1275	0.1246	0.1323	0.1314	0.1298	0.1365	0.1358	0.1334	0.1449	0.1426	0.1413	0.0852	0.0857	0.0862
	2.96075	0.0886	0.0874	0.0877	0.0911	0.0908	0.0914	0.0962	0.0965	0.0965	0.0977	0.098	0.0978	0.1031	0.1018	0.1037	0.1124	0.1154	0.1117	0.124	0.1229	0.1207	0.132	0.1318	0.1285	0.138	0.1365	0.1343	0.1428	0.1422	0.1391	0.151	0.1496	0.1465	0.0841	0.0847	0.085
	3.2075	0.0878	0.0865	0.0866	0.0902	0.0891	0.09	0.0954	0.0954	0.0955	0.0971	0.0974	0.0968	0.1047	0.1029	0.1048	0.1162	0.1178	0.114	0.1285	0.127	0.1244	0.1378	0.1369	0.1333	0.1446	0.1433	0.1409	0.1494	0.148	0.1463	0.1596	0.1566	0.1542	0.0836	0.0841	0.0841
	3.45422	0.0884	0.0875	0.0877	0.0905	0.0896	0.0907	0.0959	0.0962	0.0964	0.0981	0.0983	0.098	0.1079	0.1061	0.1081	0.1218	0.1224	0.1185	0.1348	0.1336	0.1306	0.1457	0.1448	0.1408	0.1522	0.1502	0.1479	0.1584	0.1572	0.1528	0.1715	0.1678	0.1662	0.0846	0.0852	0.0853
	3.70094	0.0889	0.0876	0.0878	0.0907	0.0899	0.0905	0.0962	0.0962	0.0964	0.0983	0.0984	0.098	0.1111	0.1087	0.1108	0.1273	0.1276	0.123	0.1417	0.14	0.1365	0.153	0.1515	0.1484	0.1613	0.1603	0.1568	0.1693	0.1682	0.1647	0.1829	0.1792	0.1776	0.0853	0.0858	0.0855
	3.94767	0.0877	0.0862	0.0864	0.0891	0.0884	0.089	0.0948	0.0947	0.0951	0.0974	0.0972	0.0974	0.1129	0.1106	0.1132	0.1314	0.131	0.1263	0.148	0.1462	0.1432	0.1603	0.1597	0.1546	0.1708	0.1692	0.1667	0.1796	0.1784	0.1747	0.1941	0.19	0.1891	0.0839	0.0844	0.0845
	4.19442	0.0869	0.0856	0.0856	0.0884	0.0872	0.0881	0.0941	0.094	0.0941	0.0974	0.097	0.0968	0.1157	0.1126	0.1146	0.1363	0.1351	0.1304	0.1534	0.1515	0.1483	0.1705	0.1699	0.165	0.1817	0.1795	0.1766	0.1906	0.1895	0.1869	0.2024	0.1987	0.1974	0.0835	0.0839	0.0839
	4.44114	0.0885	0.0876	0.0877	0.0897	0.0891	0.09	0.0954	0.0957	0.0962	0.0998	0.0994	0.0998	0.1206	0.1176	0.1194	0.144	0.1431	0.1383	0.1644	0.163	0.1601	0.1832	0.1819	0.1778	0.1942	0.1923	0.1909	0.201	0.1998	0.1974	0.2142	0.2091	0.2086	0.0853	0.0858	0.0862
	4.68786	0.0876	0.0863	0.0865	0.0886	0.0877	0.0888	0.0944	0.0943	0.0948	0.1	0.0989	0.0996	0.1242	0.1199	0.1217	0.1513	0.1482	0.1452	0.1747	0.1723	0.1697	0.193	0.1923	0.1887	0.2025	0.201	0.1989	0.2101	0.2088	0.206	0.2254	0.2199	0.2184	0.0842	0.0849	0.0851
	4.93458	0.0866	0.0855	0.0857	0.0877	0.0868	0.0876	0.0933	0.0931	0.0938	0.1007	0.0989	0.0999	0.128	0.1226	0.1249	0.1563	0.1538	0.1508	0.1853	0.1827	0.1794	0.2011	0.1997	0.1955	0.2118	0.209	0.2069	0.2209	0.2187	0.2153	0.2378	0.2319	0.2304	0.0833	0.0839	0.0839
	5.18133	0.088	0.0873	0.0876	0.0891	0.0886	0.0895	0.0946	0.0947	0.0955	0.1035	0.1021	0.1034	0.1344	0.1285	0.1311	0.1679	0.1657	0.1616	0.1954	0.1934	0.1908	0.2131	0.2114	0.2072	0.2253	0.2226	0.2205	0.2366	0.2339	0.2305	0.256	0.2494	0.248	0.0853	0.0859	0.0864
	5.42806	0.0871	0.0864	0.0866	0.0882	0.0876	0.0886	0.0933	0.0935	0.0942	0.1041	0.1025	0.1041	0.1391	0.1322	0.1356	0.1774	0.1755	0.1724	0.2045	0.202	0.1988	0.2249	0.2227	0.2184	0.2393	0.2363	0.2334	0.2518	0.2489	0.2454	0.2699	0.2633	0.2621	0.0844	0.085	0.0854
	5.67478	0.0866	0.0852	0.0856	0.0874	0.087	0.0874	0.0924	0.0923	0.0929	0.1054	0.1032	0.1048	0.1452	0.137	0.1407	0.186	0.184	0.1807	0.2148	0.212	0.2087	0.2391	0.2361	0.2313	0.2542	0.2516	0.2482	0.2665	0.2629	0.2585	0.2857	0.2783	0.2764	0.0838	0.0843	0.0844
	5.9215	0.0873	0.0864	0.0866	0.0882	0.0876	0.0884	0.093	0.0931	0.0939	0.1085	0.1061	0.1078	0.1531	0.1441	0.1487	0.1958	0.1923	0.19	0.2286	0.2253	0.2216	0.255	0.252	0.247	0.2694	0.2664	0.263	0.2828	0.2794	0.2752	0.3032	0.2958	0.2938	0.0849	0.0853	0.0857
	6.16822	0.0876	0.0869	0.0872	0.0885	0.0879	0.0891	0.0931	0.0933	0.0939	0.1112	0.1085	0.1109	0.1607	0.1519	0.1556	0.2058	0.2025	0.2003	0.2438	0.2407	0.2368	0.2703	0.2671	0.2623	0.286	0.2826	0.2798	0.3001	0.2963	0.2921	0.3229	0.3144	0.3128	0.0853	0.0858	0.0862
	6.41497	0.0863	0.0854	0.0856	0.0873	0.0866	0.0873	0.0916	0.0914	0.0922	0.1124	0.1092	0.1124	0.1673	0.1577	0.1622	0.2167	0.2121	0.2094	0.2575	0.2539	0.2492	0.2857	0.2826	0.2768	0.3028	0.2994	0.2951	0.3185	0.3145	0.3094	0.3432	0.3339	0.3323	0.084	0.0845	0.0847
	6.66169	0.0871	0.0862	0.0864	0.088	0.0875	0.0881	0.0921	0.0921	0.0928	0.1163	0.1123	0.115	0.1768	0.166	0.1734	0.2309	0.2256	0.2217	0.2736	0.269	0.2641	0.3041	0.3002	0.294	0.323	0.319	0.3144	0.3397	0.3351	0.33	0.3662	0.3572	0.3553	0.085	0.0854	0.0857
	6.90842	0.0874	0.0866	0.0869	0.0882	0.0877	0.0885	0.0923	0.0923	0.0931	0.1196	0.1157	0.118	0.1843	0.1752	0.1818	0.245	0.2391	0.2364	0.2907	0.286	0.2809	0.3242	0.3204	0.3143	0.3448	0.3405	0.3364	0.3621	0.3576	0.3524	0.3922	0.3821	0.3794	0.0853	0.0859	0.0862
	7.15517	0.0863	0.085	0.0853	0.087	0.086	0.0869	0.0907	0.0904	0.0914	0.1221	0.1171	0.1197	0.1922	0.1807	0.1871	0.2581	0.252	0.2485	0.3076	0.3026	0.2974	0.3446	0.3405	0.3342	0.3672	0.3632	0.3577	0.3873	0.382	0.3766	0.4171	0.4076	0.4044	0.0839	0.0845	0.0847
	7.40189	0.0868	0.0861	0.0863	0.0878	0.0871	0.0879	0.0913	0.0913	0.0921	0.127	0.1212	0.1245	0.2028	0.1895	0.1971	0.2736	0.2663	0.2634	0.3273	0.3225	0.3174	0.368	0.3634	0.3564	0.3914	0.3875	0.3815	0.4124	0.407	0.401	0.4418	0.4306	0.4275	0.0854	0.0855	0.0858
	7.64861	0.0873	0.0864	0.0866	0.0879	0.0874	0.0882	0.0914	0.0914	0.0922	0.1314	0.1252	0.1291	0.2138	0.1993	0.2076	0.2906	0.2828	0.2797	0.3498	0.3444	0.3382	0.3927	0.3886	0.3815	0.4177	0.4121	0.4068	0.436	0.4307	0.4245	0.4677	0.4563	0.454	0.0854	0.0858	0.0862
	7.89533	0.086	0.0848	0.0851	0.0868	0.0858	0.0866	0.09	0.0896	0.0904	0.1357	0.1279	0.1327	0.2245	0.2093	0.2178	0.308	0.2993	0.2958	0.3719	0.3665	0.36	0.4159	0.4115	0.4043	0.4395	0.4346	0.4284	0.461	0.4542	0.448	0.5106	0.5007	0.4963	0.084	0.0845	0.0846
	8.14206	0.0869	0.0862	0.0864	0.0878	0.0871	0.088	0.0906	0.0907	0.0915	0.1423	0.1341	0.1392	0.2368	0.2212	0.2302	0.3278	0.319	0.3154	0.3971	0.3907	0.3839	0.441	0.4364	0.4275	0.4709	0.4632	0.4553	0.5047	0.5016	0.492	0.5345	0.5248	0.521	0.0851	0.0857	0.0861
	8.38881	0.0871	0.0863	0.0865	0.0879	0.0872	0.0881	0.0906	0.0908	0.0915	0.1487	0.1395	0.1455	0.2494	0.2328	0.2423	0.3499	0.3399	0.3367	0.4203	0.4142	0.4075	0.4741	0.4652	0.4544	0.5071	0.5014	0.4997	0.5277	0.5231	0.5175	0.5492	0.5382	0.5366	0.0856	0.0859	0.0863
	8.63553	0.0858	0.0846	0.0848	0.0866	0.0854	0.0862	0.0891	0.0888	0.0895	0.1548	0.144	0.1503	0.262	0.2435	0.2538	0.3731	0.3619	0.3578	0.4441	0.4374	0.4295	0.5052	0.4991	0.493	0.5303	0.5248	0.5218	0.5412	0.5377	0.5319	0.568	0.5577	0.5516	0.0839	0.0844	0.0846
	8.88225	0.0868	0.0862	0.0866	0.0877	0.0871	0.088	0.0901	0.0903	0.0917	0.1612	0.1519	0.1581	0.2782	0.2579	0.27	0.3959	0.3864	0.3819	0.4937	0.4833	0.4727	0.531	0.5255	0.5199	0.544	0.5386	0.5378	0.5609	0.5532	0.5467	0.5845	0.5767	0.5711	0.0854	0.0859	0.0868
	9.12897	0.0869	0.0861	0.0864	0.0877	0.0871	0.0879	0.0899	0.0905	0.0908	0.1668	0.1581	0.1629	0.2947	0.2727	0.2853	0.4192	0.4085	0.4036	0.5122	0.502	0.4932	0.5449	0.5397	0.5347	0.564	0.559	0.5516	0.5768	0.5728	0.5658	0.5992	0.5915	0.5855	0.0854	0.0859	0.0864
	9.37572	0.0858	0.0846	0.0849	0.0865	0.0854	0.0863	0.0886	0.0883	0.0891	0.1717	0.1615	0.1677	0.3123	0.2877	0.3017	0.4456	0.4303	0.4258	0.5315	0.5249	0.5185	0.5649	0.5583	0.5481	0.5783	0.5748	0.57	0.5908	0.5874	0.5796	0.6116	0.6039	0.5986	0.084	0.0845	0.0846
	9.62244	0.0866	0.086	0.0862	0.0875	0.087	0.0877	0.0894	0.0896	0.0904	0.1777	0.1684	0.1756	0.3341	0.3056	0.3216	0.4832	0.4789	0.4739	0.5469	0.541	0.5335	0.58	0.5763	0.5688	0.5948	0.5895	0.5853	0.605	0.6027	0.5949	0.6276	0.62	0.6127	0.0853	0.0857	0.0862
	9.86917	0.0869	0.0861	0.0863	0.0877	0.0869	0.0881	0.0894	0.0896	0.0903	0.1836	0.1741	0.1815	0.3554	0.3262	0.3423	0.5111	0.4978	0.4907	0.567	0.5608	0.5512	0.5953	0.5927	0.5831	0.609	0.6049	0.5999	0.6193	0.6149	0.6083	0.6386	0.63	0.6258	0.0855	0.0859	0.0863
	10.1159	0.0856	0.0845	0.0848	0.0863	0.0855	0.0863	0.088	0.0879	0.0886	0.1898	0.1784	0.1863	0.3765	0.3468	0.3632	0.5277	0.5177	0.515	0.5825	0.5783	0.572	0.6117	0.6091	0.6017	0.6238	0.6187	0.6142	0.63	0.6294	0.6222	0.6481	0.6404	0.6367	0.0841	0.0845	0.0849
	10.3626	0.0864	0.0856	0.0858	0.0872	0.0865	0.0873	0.0888	0.0889	0.0896	0.1996	0.1854	0.1951	0.3981	0.3687	0.385	0.5433	0.534	0.531	0.5971	0.5914	0.584	0.6238	0.6201	0.6141	0.6345	0.6315	0.6284	0.6405	0.6375	0.6321	0.657	0.6495	0.6455	0.0851	0.0856	0.0859
	10.6094	0.0868	0.086	0.0865	0.0876	0.0868	0.0876	0.089	0.0891	0.0898	0.2076	0.1938	0.2037	0.4221	0.3899	0.4072	0.5626	0.5547	0.5513	0.6126	0.6078	0.5999	0.6345	0.6324	0.6261	0.6442	0.6419	0.6405	0.6491	0.6469	0.6419	0.6618	0.6548	0.6525	0.0856	0.086	0.0862
	10.8562	0.0856	0.0847	0.0848	0.0864	0.0855	0.0862	0.0877	0.0876	0.0882	0.2156	0.2007	0.2109	0.4633	0.411	0.4304	0.5783	0.5691	0.5642	0.6254	0.6214	0.6132	0.6452	0.6419	0.6367	0.6515	0.6477	0.6474	0.6543	0.6536	0.6492	0.6651	0.6577	0.6561	0.0844	0.0849	0.0876
	11.1029	0.0863	0.0853	0.0855	0.0869	0.0864	0.0869	0.0881	0.0882	0.0889	0.2249	0.209	0.2202	0.4866	0.4467	0.4768	0.5945	0.585	0.5798	0.6352	0.6301	0.6239	0.6525	0.6505	0.6446	0.657	0.654	0.6537	0.6581	0.6574	0.6549	0.6679	0.6608	0.6595	0.085	0.0854	0.0881
	11.3496	0.0867	0.0859	0.0861	0.0874	0.0871	0.0875	0.0886	0.0886	0.0894	0.2366	0.2181	0.2313	0.5137	0.4747	0.4995	0.6079	0.6001	0.5957	0.6433	0.6389	0.633	0.6589	0.6567	0.6526	0.6603	0.6574	0.658	0.6598	0.659	0.658	0.6696	0.6626	0.6617	0.0855	0.0859	0.0903
	11.5964	0.0857	0.0847	0.0848	0.0864	0.0855	0.0863	0.0876	0.0874	0.088	0.2482	0.2276	0.2417	0.5273	0.5032	0.518	0.6195	0.6119	0.6083	0.6506	0.6454	0.6402	0.662	0.6601	0.6568	0.663	0.6594	0.6603	0.6604	0.6598	0.6588	0.6705	0.6633	0.6626	0.0845	0.0848	0.0877
	11.8431	0.0862	0.0856	0.0858	0.087	0.0865	0.0872	0.0881	0.0882	0.0889	0.263	0.2387	0.2558	0.5447	0.5187	0.5372	0.6282	0.6214	0.6189	0.6567	0.6522	0.6481	0.6649	0.6631	0.6603	0.6647	0.6616	0.6633	0.6617	0.6677	0.6601	0.6716	0.6649	0.6641	0.0852	0.0856	0.0882
	12.0898	0.0866	0.0859	0.086	0.0873	0.0867	0.0874	0.0884	0.0884	0.089	0.2783	0.2524	0.2701	0.5622	0.534	0.5523	0.6355	0.6297	0.6269	0.6604	0.6568	0.6529	0.6664	0.6651	0.6625	0.666	0.6628	0.6643	0.6621	0.6612	0.6604	0.6726	0.6661	0.665	0.0858	0.086	0.0892
	12.3365	0.0857	0.0848	0.0849	0.0864	0.0856	0.0864	0.0872	0.0872	0.0878	0.2953	0.2656	0.2862	0.5772	0.5527	0.5682	0.6415	0.6349	0.6337	0.662	0.659	0.6553	0.6671	0.6653	0.6632	0.6658	0.6631	0.665	0.6625	0.6616	0.6605	0.6725	0.6658	0.6652	0.0846	0.085	0.0871
	12.5832	0.0864	0.0858	0.086	0.0872	0.0871	0.0874	0.0881	0.0883	0.0889	0.3162	0.2832	0.3059	0.5925	0.5683	0.5843	0.648	0.6416	0.6403	0.6645	0.6615	0.658	0.6684	0.6673	0.6648	0.667	0.6646	0.6662	0.6634	0.6673	0.6614	0.6738	0.6671	0.667	0.0855	0.0859	0.0885
	12.83	0.0865	0.0857	0.0859	0.0873	0.0865	0.0874	0.0881	0.0881	0.0887	0.3363	0.3007	0.3249	0.6037	0.5823	0.5971	0.6521	0.6459	0.6453	0.6651	0.6616	0.6588	0.6684	0.6668	0.6646	0.6668	0.6646	0.666	0.6631	0.6626	0.6612	0.6734	0.6668	0.667	0.0855	0.086	0.0877
	13.0767	0.0855	0.0847	0.0849	0.0863	0.0855	0.0863	0.0869	0.0871	0.0875	0.3578	0.3197	0.347	0.6134	0.5941	0.6086	0.6544	0.6497	0.6498	0.6658	0.662	0.6594	0.6686	0.6668	0.6644	0.6666	0.6638	0.6658	0.6627	0.6624	0.6611	0.6735	0.6664	0.6668	0.0845	0.085	0.0866
	13.3234	0.0862	0.0852	0.0854	0.0867	0.0863	0.0867	0.0873	0.0875	0.088	0.3802	0.3413	0.368	0.622	0.6053	0.6178	0.656	0.6507	0.6514	0.6657	0.6622	0.6595	0.6684	0.6668	0.6648	0.6664	0.6639	0.666	0.6627	0.6662	0.6611	0.6735	0.6666	0.6668	0.085	0.0855	0.0886
	13.5702	0.0866	0.0857	0.0859	0.0872	0.0865	0.0873	0.0877	0.088	0.0886	0.4031	0.3637	0.3912	0.6283	0.6126	0.6261	0.6575	0.6519	0.6533	0.6663	0.6631	0.6601	0.6689	0.6669	0.6653	0.6667	0.6638	0.6666	0.6628	0.6622	0.6616	0.6744	0.6681	0.6673	0.0855	0.086	0.0882
	13.8169	0.0856	0.0847	0.0848	0.0862	0.0854	0.0861	0.0868	0.0868	0.0873	0.4287	0.3862	0.4134	0.6333	0.619	0.6314	0.6573	0.6522	0.6534	0.666	0.6626	0.6594	0.6682	0.6662	0.665	0.6658	0.6632	0.6656	0.6623	0.6619	0.6613	0.6752	0.6679	0.6679	0.0846	0.085	0.0913
	14.0636	0.0862	0.0852	0.0855	0.0868	0.086	0.0868	0.0872	0.0875	0.0879	0.471	0.4087	0.4631	0.6395	0.6251	0.6376	0.658	0.6531	0.6547	0.6667	0.6629	0.6605	0.6683	0.6666	0.6651	0.6662	0.6638	0.6658	0.6639	0.6631	0.662	0.677	0.6697	0.6697	0.0853	0.0857	0.0884
	14.3104	0.0865	0.0857	0.086	0.0871	0.0871	0.0873	0.0877	0.0879	0.0884	0.4978	0.4472	0.4781	0.6444	0.63	0.6438	0.6583	0.6535	0.6553	0.6663	0.6628	0.6607	0.6681	0.6661	0.6652	0.667	0.6645	0.6669	0.6647	0.6641	0.6635	0.6775	0.6702	0.6714	0.0856	0.086	0.0882
	14.5571	0.0857	0.0847	0.0849	0.0864	0.086	0.0862	0.0868	0.0868	0.0872	0.5188	0.4714	0.5081	0.6473	0.6341	0.648	0.6585	0.653	0.6549	0.6659	0.662	0.66	0.669	0.6666	0.6653	0.6678	0.6656	0.6677	0.6653	0.6647	0.6644	0.6779	0.6705	0.6714	0.0848	0.0852	0.0862
	14.8038	0.0847	0.0832	0.0834	0.0855	0.0841	0.085	0.0859	0.0853	0.0859	0.5317	0.5017	0.5187	0.6477	0.6361	0.6489	0.6576	0.6513	0.6534	0.665	0.6604	0.6586	0.669	0.666	0.665	0.6672	0.6646	0.667	0.6642	0.6645	0.6632	0.6772	0.6697	0.6706	0.0835	0.084	0.0868
	15.0506	0.0863	0.0856	0.0858	0.087	0.0864	0.0872	0.0874	0.0877	0.088	0.5542	0.5174	0.5432	0.6499	0.64	0.6516	0.6585	0.6527	0.6554	0.6669	0.663	0.6609	0.6705	0.6681	0.6675	0.6685	0.6661	0.6695	0.6656	0.6652	0.6652	0.6785	0.671	0.6725	0.0855	0.0859	0.0874
	15.2973	0.0856	0.0848	0.0852	0.0863	0.086	0.0865	0.0867	0.0869	0.0874	0.5686	0.5393	0.5577	0.6503	0.6406	0.652	0.658	0.6531	0.6552	0.6676	0.6636	0.6618	0.6705	0.6684	0.6682	0.6685	0.6666	0.6699	0.6654	0.6656	0.6657	0.6781	0.6705	0.6726	0.0849	0.0852	0.0946
	15.544	0.0852	0.084	0.0842	0.0857	0.0851	0.0855	0.086	0.0861	0.0863	0.5829	0.554	0.5714	0.6494	0.6401	0.6517	0.6575	0.6512	0.6539	0.6676	0.6634	0.6616	0.6699	0.6676	0.6676	0.6678	0.6654	0.6689	0.665	0.6649	0.6648	0.6779	0.67	0.6722	0.0843	0.0846	0.0872
	15.7907	0.0849	0.0835	0.0838	0.0854	0.0844	0.0852	0.0855	0.0856	0.0859	0.5933	0.5683	0.5839	0.6499	0.6399	0.6517	0.6581	0.6514	0.6535	0.6677	0.663	0.6617	0.6698	0.6669	0.6667	0.6672	0.6649	0.6681	0.6647	0.6644	0.6642	0.6774	0.67	0.6711	0.084	0.0844	0.0869
	16.0375	0.0865	0.0856	0.0859	0.087	0.0864	0.0872	0.0872	0.0877	0.0879	0.6048	0.5826	0.5963	0.6509	0.6418	0.6543	0.6604	0.6533	0.6568	0.6691	0.6649	0.6638	0.6709	0.6689	0.6691	0.6687	0.6665	0.6705	0.6655	0.6657	0.6664	0.6789	0.6712	0.6729	0.0856	0.086	0.0872
	16.2842	0.0856	0.0846	0.0849	0.0862	0.0855	0.0864	0.0864	0.0866	0.0869	0.6116	0.5925	0.6043	0.6506	0.6415	0.6537	0.6604	0.6541	0.6574	0.6686	0.6644	0.6637	0.6702	0.6687	0.6688	0.6679	0.6657	0.6703	0.6649	0.6652	0.6661	0.6784	0.6702	0.6723	0.0849	0.0852	0.0906
	16.5309	0.0853	0.084	0.0842	0.0858	0.0849	0.0857	0.0859	0.0859	0.0862	0.6182	0.6016	0.611	0.6509	0.6413	0.6527	0.6611	0.6539	0.6574	0.6688	0.6638	0.6632	0.6703	0.668	0.6682	0.6677	0.6652	0.6692	0.6651	0.6648	0.6656	0.6782	0.6702	0.6718	0.0843	0.0846	0.0897
	16.7777	0.0851	0.0838	0.0839	0.0857	0.085	0.0853	0.086	0.0858	0.0858	0.6226	0.6075	0.6165	0.6506	0.6405	0.6525	0.6609	0.6536	0.6574	0.6682	0.6634	0.663	0.6695	0.667	0.6678	0.6668	0.6649	0.6691	0.6642	0.6643	0.6647	0.6774	0.6696	0.6712	0.0842	0.0846	0.0852
	17.0244	0.085	0.0835	0.084	0.0857	0.0844	0.0852	0.0858	0.0857	0.0858	0.6269	0.6132	0.6204	0.6506	0.6404	0.6524	0.6607	0.6539	0.6573	0.6682	0.6633	0.6628	0.6692	0.6671	0.6675	0.6667	0.6649	0.669	0.6637	0.6641	0.6643	0.6769	0.6694	0.6706	0.0839	0.0846	0.0934
	17.2711	0.0867	0.0856	0.0859	0.0868	0.0864	0.0872	0.0874	0.0875	0.0878	0.6317	0.6195	0.6266	0.652	0.6416	0.6541	0.662	0.6549	0.6592	0.669	0.6644	0.6644	0.6699	0.6678	0.669	0.6674	0.6655	0.6701	0.665	0.6648	0.666	0.6783	0.6703	0.6725	0.0857	0.0861	0.0951
	17.5179	0.0856	0.0848	0.085	0.0862	0.0862	0.0864	0.0864	0.0867	0.0869	0.6346	0.6224	0.63	0.6524	0.6409	0.6543	0.6618	0.6546	0.6589	0.6685	0.6638	0.6639	0.6691	0.6676	0.6684	0.6668	0.6645	0.6695	0.6646	0.6643	0.6654	0.6773	0.6695	0.6718	0.085	0.0853	0.0962
	17.7646	0.0853	0.0842	0.0844	0.0857	0.085	0.0859	0.086	0.0862	0.0862	0.6372	0.6261	0.6329	0.6535	0.6409	0.6548	0.6615	0.6543	0.6587	0.6681	0.6634	0.6638	0.6687	0.6669	0.6682	0.666	0.6644	0.6694	0.6636	0.6643	0.6651	0.6768	0.6696	0.6713	0.0844	0.0849	0.0868
	18.0113	0.0854	0.084	0.0844	0.086	0.0851	0.0857	0.0861	0.0859	0.0862	0.6387	0.6296	0.6344	0.6542	0.6419	0.6561	0.661	0.6545	0.6585	0.6674	0.6628	0.663	0.6685	0.6663	0.6672	0.6659	0.6639	0.6687	0.6631	0.6634	0.6644	0.6767	0.6691	0.6708	0.0845	0.0848	0.092
	18.258	0.0855	0.0842	0.0845	0.0861	0.0856	0.0858	0.0862	0.0862	0.0863	0.6391	0.6316	0.6355	0.6545	0.6429	0.6563	0.6612	0.6538	0.6581	0.6675	0.6627	0.6628	0.6681	0.6661	0.6675	0.6655	0.6637	0.6687	0.6634	0.6632	0.6641	0.6764	0.6691	0.6702	0.0847	0.0851	0.0863
	18.5048	0.0854	0.0844	0.0846	0.086	0.0852	0.0859	0.0861	0.0862	0.0864	0.6395	0.6329	0.6359	0.6547	0.6433	0.6568	0.6611	0.6541	0.6582	0.6672	0.6623	0.663	0.6676	0.6657	0.6674	0.6652	0.6633	0.6683	0.6627	0.6631	0.664	0.6758	0.6687	0.6706	0.0847	0.0851	0.0906
	18.7515	0.0854	0.0842	0.0845	0.0861	0.0855	0.086	0.086	0.0863	0.0863	0.6401	0.6332	0.6362	0.6548	0.6431	0.6572	0.6608	0.6529	0.6582	0.6669	0.6617	0.6623	0.6674	0.6654	0.6668	0.6649	0.663	0.668	0.6622	0.6629	0.6641	0.6752	0.6681	0.6706	0.0847	0.0851	0.0879
	18.9982	0.0855	0.0842	0.0846	0.0861	0.0855	0.0858	0.0861	0.0862	0.0862	0.6401	0.6332	0.6364	0.6547	0.6431	0.6571	0.6607	0.6528	0.6579	0.6664	0.6615	0.6618	0.6667	0.6649	0.6665	0.6645	0.6623	0.6675	0.6619	0.6621	0.6634	0.6752	0.6678	0.6699	0.0848	0.0851	0.0886
	19.2449	0.085	0.0838	0.0841	0.0856	0.0848	0.0854	0.0856	0.0858	0.0857	0.6399	0.6333	0.6361	0.6549	0.6432	0.6568	0.6604	0.6529	0.6578	0.6661	0.6608	0.6617	0.6664	0.6645	0.6661	0.6637	0.6619	0.6676	0.6615	0.6619	0.6636	0.6745	0.6673	0.6698	0.0842	0.0847	0.0905
	19.4917	0.0857	0.0847	0.0849	0.0863	0.0861	0.0863	0.0863	0.0866	0.0866	0.6404	0.6338	0.637	0.6551	0.6436	0.6576	0.6607	0.6535	0.6581	0.6662	0.6612	0.662	0.6664	0.6643	0.6667	0.6639	0.662	0.6678	0.6614	0.6617	0.6636	0.6748	0.6676	0.6705	0.085	0.0855	0.087
	19.7384	0.0856	0.0846	0.0848	0.0862	0.0856	0.0862	0.0862	0.0863	0.0865	0.6408	0.634	0.6374	0.6552	0.6437	0.6578	0.6605	0.6531	0.6579	0.666	0.6615	0.6623	0.666	0.6643	0.6663	0.6635	0.6621	0.6677	0.6611	0.6617	0.6631	0.6742	0.6672	0.6698	0.0849	0.0853	0.0958
	19.9851	0.086	0.085	0.0853	0.0866	0.0858	0.0866	0.0865	0.0869	0.0869	0.6408	0.6344	0.6377	0.6556	0.6438	0.6585	0.6605	0.6533	0.6584	0.6661	0.6611	0.6621	0.6662	0.664	0.6665	0.6636	0.6617	0.6678	0.6612	0.6617	0.6638	0.6744	0.6674	0.6702	0.0854	0.0857	0.0881
		0.0859	0.085	0.0853	0.0865	0.0862	0.0866	0.0864	0.0869	0.0869	0.6408	0.6345	0.6377	0.6552	0.6438	0.658	0.66	0.6523	0.6581	0.6654	0.6608	0.6621	0.6661	0.664	0.6664	0.663	0.6616	0.6676	0.661	0.6616	0.6637	0.6742	0.6679	0.6701	0.0853	0.0857	0.0932

## Sheet: Data Fig. S1 dkatY 37°C
	t in h	80 mM H2O2			40 mM H2O2			20 mM H2O2			10 mM H2O2			5 mM H2O2			2.5 mM H2O2			1.25 mM H2O2			625 µM H2O2			313 µM H2O2			156 µM H2O2			+			-
		E	F	G	E	F	G	E	F	G	E	F	G	E	F	G	E	F	G	E	F	G	E	F	G	E	F	G	E	F	G	E	F	G	E	F	G
	0	0.0954	0.0962	0.0964	0.0961	0.0963	0.0959	0.0964	0.0962	0.0963	0.0963	0.0979	0.0962	0.0974	0.0978	0.0978	0.098	0.0985	0.0978	0.098	0.0988	0.098	0.0982	0.1009	0.0986	0.0987	0.0994	0.0985	0.0981	0.0999	0.0985	0.099	0.1	0.0988	0.0856	0.0853	0.0847
	0.246722	0.0943	0.0951	0.0947	0.0957	0.0958	0.0953	0.0963	0.0959	0.0963	0.0964	0.0981	0.0963	0.0978	0.0983	0.0984	0.0987	0.0993	0.0987	0.0991	0.1	0.0994	0.0994	0.103	0.1008	0.1005	0.1012	0.1004	0.1005	0.1022	0.1012	0.102	0.1029	0.1022	0.0856	0.0854	0.0848
	0.493444	0.0938	0.094	0.0943	0.0945	0.0949	0.0945	0.0965	0.0958	0.0963	0.0965	0.0984	0.0964	0.0984	0.0989	0.0991	0.0995	0.1003	0.0997	0.1005	0.1015	0.1008	0.102	0.1059	0.1037	0.1033	0.1043	0.1036	0.1038	0.1053	0.1045	0.1055	0.1062	0.1051	0.0858	0.0856	0.085
	0.740194	0.0931	0.0934	0.0929	0.0941	0.0945	0.094	0.0958	0.0953	0.0959	0.0967	0.0985	0.0965	0.0988	0.0994	0.0997	0.1008	0.1016	0.1005	0.1027	0.104	0.1031	0.1045	0.1079	0.1067	0.1059	0.1071	0.1063	0.1061	0.108	0.1072	0.1078	0.1089	0.1081	0.0858	0.0856	0.085
	0.986917	0.0924	0.0924	0.0924	0.0937	0.094	0.0937	0.0955	0.095	0.0956	0.0968	0.0987	0.0965	0.0993	0.1	0.1001	0.1032	0.1038	0.1026	0.1053	0.1067	0.1057	0.107	0.1106	0.1091	0.1082	0.1095	0.1088	0.1083	0.1106	0.1095	0.1101	0.111	0.1103	0.0859	0.0857	0.0851
	1.23364	0.0917	0.0915	0.0916	0.0929	0.0933	0.0929	0.0949	0.0944	0.095	0.0968	0.0986	0.0963	0.1005	0.1012	0.1012	0.1057	0.1062	0.1045	0.1074	0.1089	0.108	0.1089	0.1126	0.1111	0.1101	0.1116	0.1107	0.1102	0.1128	0.1116	0.1121	0.1133	0.1125	0.0857	0.0855	0.0849
	1.48039	0.0913	0.0911	0.0912	0.0925	0.0929	0.0925	0.0946	0.0939	0.0948	0.0969	0.0987	0.0965	0.1024	0.1032	0.103	0.1079	0.1085	0.1071	0.1096	0.1114	0.1103	0.1114	0.1157	0.1142	0.1133	0.1151	0.1137	0.1137	0.1164	0.1151	0.1158	0.1171	0.116	0.086	0.0857	0.0851
	1.72711	0.0907	0.0904	0.0906	0.0919	0.0922	0.0919	0.0941	0.0932	0.0941	0.0972	0.0989	0.0963	0.1047	0.1054	0.105	0.1102	0.111	0.109	0.1125	0.1147	0.1129	0.1154	0.12	0.1185	0.1177	0.1199	0.118	0.1183	0.122	0.1196	0.1212	0.123	0.1209	0.0858	0.0856	0.085
	1.97383	0.0901	0.0899	0.09	0.0914	0.0916	0.0913	0.0935	0.0927	0.0935	0.0979	0.0995	0.0963	0.1067	0.1073	0.1068	0.1134	0.1142	0.1117	0.1166	0.1191	0.1169	0.1204	0.1254	0.1239	0.1233	0.1259	0.1235	0.1245	0.1283	0.1259	0.1277	0.1295	0.1275	0.0857	0.0855	0.0848
	2.22056	0.0896	0.0892	0.0894	0.0909	0.0911	0.0908	0.093	0.0921	0.0929	0.0988	0.1003	0.0966	0.109	0.1098	0.1089	0.1176	0.1185	0.115	0.1221	0.1247	0.1218	0.1267	0.1322	0.1305	0.1299	0.133	0.1302	0.1313	0.1356	0.1329	0.1354	0.1372	0.1347	0.0856	0.0854	0.0847
	2.46731	0.0891	0.0887	0.0889	0.0905	0.0909	0.0904	0.0925	0.0916	0.0925	0.1003	0.1015	0.0971	0.1123	0.113	0.1117	0.123	0.1242	0.1197	0.1284	0.1314	0.1282	0.1336	0.1396	0.1381	0.1375	0.1408	0.1379	0.1381	0.143	0.1405	0.1421	0.1443	0.142	0.0856	0.0853	0.0847
	2.71403	0.0886	0.0882	0.0883	0.0901	0.0902	0.0899	0.092	0.091	0.0921	0.1015	0.1026	0.0977	0.1159	0.1166	0.1148	0.1288	0.1297	0.1245	0.1342	0.1373	0.1346	0.1398	0.1461	0.1445	0.1433	0.1468	0.1441	0.1442	0.1498	0.147	0.1493	0.1516	0.1493	0.0854	0.0851	0.0844
	2.96075	0.0883	0.088	0.0881	0.0899	0.09	0.0897	0.0917	0.0908	0.0917	0.1029	0.1042	0.0988	0.1207	0.1215	0.1189	0.1346	0.1358	0.1308	0.1411	0.1438	0.1409	0.1463	0.1536	0.1524	0.1505	0.155	0.1517	0.1518	0.1588	0.1551	0.1582	0.1611	0.1583	0.0856	0.0853	0.0846
	3.2075	0.0879	0.0874	0.0876	0.0894	0.0894	0.0892	0.0913	0.0902	0.0911	0.1045	0.1057	0.0998	0.1257	0.1263	0.1234	0.1409	0.1414	0.1357	0.148	0.1508	0.1477	0.1551	0.162	0.1613	0.1598	0.1652	0.1605	0.1611	0.1692	0.1647	0.169	0.1722	0.1678	0.0853	0.0851	0.0843
	3.45422	0.0876	0.0871	0.0873	0.0891	0.0891	0.0889	0.0909	0.09	0.0908	0.1066	0.1077	0.1007	0.1314	0.1317	0.1293	0.1469	0.1479	0.1421	0.1555	0.1597	0.1553	0.1647	0.1729	0.172	0.1716	0.1778	0.1712	0.1731	0.1827	0.1765	0.1821	0.1859	0.1804	0.0854	0.0851	0.0844
	3.70094	0.0872	0.0867	0.0868	0.0885	0.0885	0.0883	0.0904	0.0894	0.0902	0.1087	0.1096	0.1016	0.136	0.1359	0.1338	0.1547	0.1552	0.1482	0.165	0.1695	0.1643	0.1767	0.1853	0.1852	0.1846	0.1917	0.1842	0.1882	0.1978	0.1907	0.1976	0.201	0.1948	0.0851	0.0848	0.0841
	3.94767	0.0869	0.0863	0.0865	0.0882	0.0881	0.0879	0.09	0.0889	0.0898	0.1117	0.1125	0.1029	0.141	0.1411	0.1381	0.1639	0.1646	0.1555	0.1768	0.182	0.1751	0.191	0.2008	0.2004	0.2005	0.2089	0.1998	0.2051	0.2153	0.2068	0.2151	0.2192	0.2117	0.085	0.0847	0.0839
	4.19442	0.0866	0.0858	0.0861	0.0878	0.0876	0.0874	0.0895	0.0885	0.0894	0.1151	0.1156	0.1043	0.147	0.1475	0.1441	0.1746	0.1755	0.1648	0.1907	0.1973	0.188	0.2062	0.2169	0.2179	0.2171	0.2268	0.2169	0.2221	0.2341	0.2258	0.2338	0.239	0.2311	0.0848	0.0845	0.0837
	4.44114	0.0869	0.0859	0.0862	0.0877	0.0876	0.0874	0.0894	0.0884	0.0893	0.1189	0.1195	0.1066	0.1541	0.1553	0.1509	0.1885	0.1891	0.1764	0.2058	0.2129	0.2045	0.2225	0.2343	0.2366	0.2346	0.2463	0.2361	0.2412	0.2552	0.2477	0.2558	0.2622	0.2545	0.0849	0.0846	0.0839
	4.68786	0.0866	0.0857	0.086	0.0873	0.0871	0.087	0.0891	0.0879	0.0889	0.1233	0.1237	0.1089	0.164	0.1641	0.1588	0.2028	0.204	0.19	0.2214	0.2295	0.2203	0.24	0.2535	0.2568	0.2539	0.2659	0.2578	0.2625	0.2784	0.2718	0.2789	0.2871	0.2802	0.0848	0.0844	0.0838
	4.93458	0.0864	0.0857	0.0859	0.0873	0.0871	0.087	0.0889	0.0879	0.0888	0.127	0.1274	0.1116	0.1754	0.1753	0.1685	0.2181	0.2192	0.2049	0.24	0.2477	0.2383	0.2587	0.2735	0.2804	0.2742	0.2896	0.282	0.2859	0.3069	0.3006	0.3069	0.3169	0.3094	0.0849	0.0846	0.0839
	5.18133	0.0863	0.0855	0.0858	0.0871	0.0869	0.0868	0.0887	0.0876	0.0886	0.1306	0.131	0.1148	0.1879	0.1872	0.1801	0.2339	0.2349	0.2195	0.2578	0.2662	0.2574	0.2781	0.2967	0.3068	0.2984	0.3171	0.3117	0.314	0.3362	0.3305	0.3365	0.3447	0.3398	0.0848	0.0847	0.0838
	5.42806	0.0862	0.0856	0.0857	0.087	0.0868	0.0866	0.0885	0.0874	0.0883	0.1352	0.1355	0.1186	0.2016	0.2004	0.1932	0.2526	0.2533	0.2365	0.2764	0.2874	0.28	0.3025	0.3234	0.338	0.3254	0.3456	0.3417	0.3399	0.3633	0.3595	0.3633	0.3709	0.3662	0.0848	0.0845	0.0838
	5.67478	0.0862	0.0854	0.0858	0.0869	0.0866	0.0865	0.0883	0.0872	0.0881	0.1405	0.1403	0.1221	0.2149	0.2129	0.2067	0.2693	0.2706	0.2553	0.298	0.311	0.3053	0.3257	0.35	0.3654	0.3537	0.3785	0.3692	0.3767	0.3942	0.3868	0.396	0.4015	0.3937	0.0848	0.0845	0.0837
	5.9215	0.0861	0.0853	0.0857	0.0867	0.0865	0.0863	0.088	0.0869	0.0879	0.1465	0.1457	0.1248	0.2285	0.2277	0.2205	0.2881	0.2911	0.2731	0.3188	0.3347	0.3352	0.3529	0.3758	0.3943	0.3727	0.3972	0.3974	0.3984	0.4173	0.4145	0.4185	0.4289	0.4214	0.085	0.0844	0.0837
	6.16822	0.086	0.0852	0.0856	0.0866	0.0863	0.0861	0.0878	0.0867	0.0877	0.1546	0.1535	0.129	0.2457	0.2441	0.2361	0.3098	0.3139	0.2968	0.3458	0.3624	0.3684	0.3647	0.386	0.4138	0.3814	0.4053	0.4192	0.4086	0.4371	0.4345	0.4374	0.4482	0.4475	0.0847	0.0844	0.0836
	6.41497	0.0861	0.0853	0.0857	0.0866	0.0863	0.0862	0.0878	0.0867	0.0876	0.1632	0.162	0.1329	0.2623	0.2599	0.2533	0.3378	0.3404	0.3222	0.3569	0.3725	0.3897	0.3755	0.3949	0.4347	0.3906	0.4108	0.4385	0.4112	0.4357	0.4548	0.4381	0.4479	0.4622	0.0848	0.0845	0.0837
	6.66169	0.0859	0.0854	0.0856	0.0864	0.0861	0.086	0.0875	0.0865	0.0874	0.1734	0.1717	0.1379	0.2783	0.2791	0.2713	0.3482	0.3576	0.3527	0.37	0.3848	0.4078	0.3885	0.4053	0.4383	0.4015	0.4189	0.4473	0.4184	0.4427	0.4678	0.4466	0.4566	0.4727	0.0847	0.0844	0.0836
	6.90842	0.086	0.0853	0.0856	0.0865	0.0862	0.0861	0.0875	0.0865	0.0875	0.185	0.1821	0.1439	0.2988	0.3007	0.2917	0.3633	0.37	0.374	0.3816	0.3971	0.4116	0.4007	0.4151	0.4478	0.4122	0.4274	0.4558	0.4271	0.452	0.4776	0.4553	0.4672	0.4862	0.0848	0.0845	0.0838
	7.15517	0.0859	0.0852	0.0855	0.0864	0.0862	0.086	0.0874	0.0864	0.0872	0.1955	0.1934	0.1508	0.3232	0.3228	0.3169	0.3747	0.3825	0.3868	0.3919	0.4072	0.4203	0.4092	0.4232	0.4585	0.4208	0.4364	0.4678	0.4364	0.46	0.4912	0.4642	0.4766	0.4977	0.0848	0.0845	0.0837
	7.40189	0.0859	0.0854	0.0856	0.0866	0.0862	0.086	0.0873	0.0863	0.0871	0.2064	0.2052	0.1588	0.3404	0.3439	0.3431	0.3847	0.3932	0.3937	0.4025	0.4168	0.4282	0.4194	0.4309	0.466	0.4293	0.4434	0.4774	0.4449	0.4679	0.5039	0.4731	0.4895	0.5118	0.0848	0.0845	0.0837
	7.64861	0.086	0.0852	0.0856	0.0864	0.0861	0.086	0.0873	0.0863	0.0871	0.2188	0.217	0.1677	0.3531	0.3566	0.3654	0.3969	0.403	0.4038	0.4117	0.424	0.4366	0.4246	0.436	0.4753	0.4337	0.4501	0.4886	0.4537	0.4784	0.5133	0.4826	0.4946	0.5207	0.0849	0.0846	0.0838
	7.89533	0.0858	0.0851	0.0855	0.0863	0.0861	0.0859	0.0872	0.086	0.0869	0.2344	0.2323	0.1779	0.3638	0.3681	0.3764	0.4044	0.4111	0.4125	0.4177	0.4306	0.4461	0.4299	0.443	0.4816	0.4403	0.4612	0.4946	0.4597	0.4815	0.518	0.4868	0.4966	0.5251	0.0848	0.0845	0.0837
	8.14206	0.0858	0.0851	0.0854	0.0863	0.086	0.0858	0.087	0.086	0.0868	0.2512	0.2492	0.1891	0.3748	0.3791	0.3894	0.4125	0.4185	0.4222	0.423	0.4363	0.4518	0.4354	0.4532	0.485	0.4495	0.466	0.4959	0.4636	0.4856	0.5214	0.4898	0.498	0.5284	0.0848	0.0844	0.0837
	8.38881	0.0858	0.0851	0.0855	0.0863	0.086	0.0858	0.087	0.0859	0.0868	0.2666	0.2653	0.2004	0.3847	0.3893	0.3989	0.4176	0.4255	0.4313	0.4295	0.4413	0.4635	0.444	0.4585	0.488	0.4536	0.4695	0.4969	0.4668	0.486	0.5206	0.4916	0.4988	0.5286	0.0848	0.0845	0.0837
	8.63553	0.0857	0.0849	0.0853	0.0861	0.0859	0.0856	0.0869	0.0857	0.0866	0.2867	0.2853	0.2126	0.3939	0.3979	0.4089	0.4237	0.4304	0.4373	0.4366	0.4523	0.467	0.4502	0.4612	0.4881	0.457	0.4712	0.4976	0.4672	0.4871	0.5211	0.4927	0.4994	0.5301	0.0847	0.0844	0.0836
	8.88225	0.0857	0.085	0.0853	0.0861	0.0859	0.0857	0.0869	0.0858	0.0866	0.311	0.3062	0.2277	0.4023	0.4048	0.4194	0.4293	0.4389	0.4454	0.4447	0.4561	0.4704	0.4539	0.4635	0.4902	0.4592	0.4706	0.4975	0.4691	0.4875	0.5215	0.4929	0.4996	0.5308	0.0847	0.0844	0.0837
	9.12897	0.0858	0.085	0.0854	0.0862	0.086	0.0857	0.0869	0.0858	0.0865	0.3296	0.334	0.2461	0.4094	0.4138	0.4285	0.4388	0.4469	0.4557	0.4497	0.4599	0.4726	0.4561	0.4655	0.4912	0.4619	0.4738	0.4994	0.4709	0.4882	0.5225	0.4944	0.5013	0.5317	0.0848	0.0844	0.0837
	9.37572	0.0857	0.085	0.0853	0.0861	0.0859	0.0857	0.0868	0.0857	0.0865	0.3433	0.3484	0.2648	0.4141	0.4198	0.4353	0.4449	0.4514	0.4576	0.4523	0.4611	0.4742	0.4573	0.466	0.4939	0.4625	0.4737	0.5008	0.4714	0.4901	0.5237	0.495	0.5026	0.5326	0.0847	0.0844	0.0837
	9.62244	0.0858	0.0851	0.0855	0.0863	0.086	0.0859	0.0869	0.0859	0.0867	0.353	0.3619	0.2849	0.4204	0.4251	0.4414	0.4472	0.4546	0.4605	0.4547	0.4633	0.4758	0.4594	0.4681	0.4946	0.4638	0.4757	0.5014	0.473	0.4902	0.5235	0.4974	0.5038	0.5331	0.0849	0.0846	0.0839
	9.86917	0.0858	0.0851	0.0855	0.0862	0.086	0.0858	0.0868	0.0858	0.0866	0.3635	0.3712	0.3075	0.4299	0.437	0.4526	0.4505	0.4579	0.4617	0.4556	0.4639	0.4776	0.4599	0.4683	0.4962	0.4651	0.4751	0.5024	0.4742	0.4915	0.5251	0.4981	0.5035	0.5344	0.0849	0.0846	0.0838
	10.1159	0.0858	0.0851	0.0855	0.0862	0.0862	0.0858	0.0868	0.0858	0.0866	0.3747	0.3818	0.3351	0.4378	0.4417	0.4574	0.4521	0.4583	0.4636	0.4574	0.4655	0.4777	0.4611	0.4687	0.498	0.4666	0.4778	0.5033	0.4753	0.4921	0.5251	0.4986	0.5045	0.5347	0.085	0.0846	0.0839
	10.3626	0.0858	0.0851	0.0855	0.0863	0.086	0.0859	0.0868	0.0858	0.0865	0.3833	0.3918	0.3527	0.4398	0.4449	0.463	0.4554	0.4604	0.4655	0.4583	0.4662	0.4788	0.4623	0.4702	0.4984	0.4673	0.4779	0.5049	0.4759	0.4929	0.5266	0.4987	0.5068	0.536	0.085	0.0846	0.0839
	10.6094	0.0858	0.0851	0.0854	0.0864	0.0859	0.0857	0.0867	0.0857	0.0864	0.3935	0.4027	0.3665	0.4444	0.4461	0.4648	0.4559	0.461	0.4667	0.4606	0.4673	0.4812	0.4632	0.4715	0.4998	0.4685	0.4793	0.5061	0.4774	0.4945	0.5266	0.5004	0.5071	0.5369	0.085	0.0846	0.0838
	10.8562	0.0857	0.085	0.0854	0.0862	0.0859	0.0857	0.0867	0.0857	0.0863	0.4009	0.4113	0.3766	0.4455	0.4479	0.4652	0.4554	0.4609	0.4672	0.4593	0.4677	0.4814	0.4643	0.4716	0.5021	0.4683	0.4794	0.5069	0.4788	0.4948	0.5273	0.5013	0.508	0.5366	0.0849	0.0845	0.0838
	11.1029	0.0859	0.0851	0.0853	0.0862	0.086	0.0858	0.0868	0.0858	0.0865	0.4079	0.4196	0.3878	0.4469	0.4488	0.4667	0.4566	0.4616	0.4672	0.4613	0.4682	0.4819	0.4652	0.472	0.5026	0.4698	0.4794	0.5079	0.4784	0.4952	0.5281	0.5026	0.5088	0.5382	0.085	0.0846	0.0839
	11.3496	0.0856	0.0848	0.0851	0.0861	0.0857	0.0856	0.0866	0.0855	0.0862	0.4148	0.4266	0.399	0.4476	0.4491	0.4683	0.4569	0.4621	0.4688	0.4616	0.468	0.483	0.4655	0.4721	0.5033	0.4692	0.4809	0.5085	0.479	0.4958	0.5282	0.5036	0.51	0.5382	0.0848	0.0845	0.0837
	11.5964	0.0858	0.0851	0.0854	0.0862	0.086	0.0858	0.0867	0.0858	0.0864	0.4243	0.4355	0.409	0.4482	0.45	0.4701	0.4577	0.4629	0.4698	0.461	0.4695	0.4835	0.4661	0.4733	0.5042	0.4704	0.4816	0.5085	0.4809	0.4977	0.5297	0.5035	0.5111	0.5386	0.085	0.0847	0.0839
	11.8431	0.0856	0.0851	0.0851	0.0861	0.0858	0.0856	0.0866	0.0856	0.0862	0.4295	0.4433	0.4193	0.4509	0.4521	0.4697	0.4571	0.463	0.4707	0.4623	0.4695	0.4853	0.4663	0.4749	0.5047	0.4709	0.4821	0.5095	0.4806	0.4983	0.5292	0.5049	0.5113	0.539	0.0849	0.0845	0.0839
	12.0898	0.0856	0.0849	0.0851	0.0861	0.0858	0.0856	0.0866	0.0856	0.0863	0.432	0.4475	0.4263	0.4515	0.4534	0.4709	0.4594	0.4644	0.4712	0.4627	0.4699	0.4853	0.4673	0.4752	0.5042	0.4716	0.4825	0.51	0.4817	0.4978	0.5304	0.5045	0.5118	0.5397	0.0849	0.0845	0.0838
	12.3365	0.0856	0.085	0.0853	0.0861	0.0858	0.0857	0.0866	0.0856	0.0862	0.4335	0.45	0.4328	0.4508	0.4536	0.4706	0.4603	0.4656	0.4726	0.4629	0.4708	0.4853	0.4674	0.4747	0.5035	0.4716	0.4821	0.5099	0.4825	0.4992	0.5305	0.5047	0.512	0.5389	0.0849	0.0846	0.0838
	12.5832	0.0856	0.0848	0.0852	0.0861	0.0857	0.0858	0.0866	0.0856	0.0861	0.4348	0.4515	0.4446	0.4518	0.4538	0.4727	0.46	0.4654	0.4725	0.4636	0.4715	0.4873	0.4676	0.4757	0.5052	0.4726	0.4833	0.511	0.4823	0.4992	0.5301	0.505	0.5125	0.5387	0.0849	0.0845	0.0838
	12.83	0.0857	0.0848	0.0851	0.086	0.0857	0.0856	0.0865	0.0855	0.0861	0.4374	0.4527	0.45	0.452	0.4529	0.4732	0.4601	0.4659	0.4732	0.4636	0.4723	0.487	0.4676	0.4751	0.5057	0.4733	0.4838	0.5109	0.4827	0.4986	0.5296	0.5057	0.5121	0.5383	0.0851	0.0845	0.0837
	13.0767	0.0857	0.085	0.0853	0.0862	0.0859	0.0857	0.0867	0.0857	0.0863	0.4381	0.4542	0.4529	0.4533	0.4546	0.4739	0.4603	0.4656	0.4739	0.4637	0.4708	0.4876	0.4685	0.4749	0.5054	0.4739	0.4842	0.5121	0.4839	0.4991	0.5307	0.5058	0.5122	0.5389	0.085	0.0847	0.0839
	13.3234	0.0855	0.0847	0.085	0.086	0.0856	0.0854	0.0864	0.0855	0.0861	0.4391	0.454	0.4553	0.4529	0.4548	0.4741	0.4602	0.4658	0.4742	0.4644	0.4708	0.4886	0.4684	0.4759	0.5057	0.4732	0.483	0.5114	0.4833	0.499	0.5292	0.5064	0.5124	0.5382	0.0848	0.0844	0.0836
	13.5702	0.0857	0.0849	0.0852	0.086	0.0858	0.0856	0.0865	0.0856	0.0862	0.44	0.455	0.4572	0.454	0.4552	0.4752	0.4605	0.4654	0.4746	0.463	0.4718	0.4881	0.4688	0.4755	0.5049	0.4736	0.4841	0.5109	0.4835	0.4992	0.5296	0.5067	0.5115	0.5375	0.0849	0.0846	0.0838
	13.8169	0.0855	0.0848	0.0849	0.086	0.0856	0.0854	0.0864	0.0855	0.0861	0.4413	0.456	0.458	0.4553	0.4544	0.4758	0.46	0.4657	0.4741	0.4638	0.4711	0.4887	0.4687	0.477	0.5056	0.4748	0.4837	0.5122	0.484	0.4994	0.5292	0.5062	0.5119	0.5368	0.0848	0.0845	0.0836
	14.0636	0.0855	0.0847	0.085	0.086	0.0857	0.0856	0.0864	0.0855	0.0861	0.4418	0.4572	0.4593	0.4546	0.4557	0.4754	0.4606	0.4657	0.4744	0.4639	0.4712	0.4873	0.4693	0.4765	0.5053	0.4754	0.484	0.5108	0.4839	0.5005	0.5287	0.506	0.5123	0.5362	0.0848	0.0845	0.0837
	14.3104	0.0854	0.0847	0.0849	0.086	0.0856	0.0854	0.0866	0.0855	0.0861	0.4423	0.4569	0.4604	0.4535	0.4555	0.4759	0.4599	0.4666	0.4747	0.4642	0.4714	0.4882	0.4694	0.4769	0.5059	0.4754	0.4843	0.5107	0.4842	0.4999	0.5272	0.5067	0.5124	0.536	0.0848	0.0845	0.0837
	14.5571	0.0855	0.0848	0.085	0.086	0.0857	0.0855	0.0865	0.0857	0.0862	0.4442	0.4582	0.4621	0.4539	0.4563	0.4768	0.4613	0.4663	0.4742	0.4645	0.4723	0.4877	0.4701	0.4775	0.5045	0.4751	0.4847	0.5112	0.4832	0.5	0.5288	0.5065	0.5122	0.5363	0.0849	0.0845	0.0838
	14.8038	0.0853	0.0846	0.0848	0.0858	0.0855	0.0853	0.0863	0.0853	0.0859	0.444	0.4584	0.4619	0.4536	0.4546	0.4769	0.4598	0.4658	0.4734	0.4643	0.4713	0.4878	0.4703	0.4767	0.5043	0.4754	0.4853	0.5113	0.4846	0.4996	0.527	0.5063	0.5118	0.5349	0.0847	0.0843	0.0835
	15.0506	0.0856	0.0849	0.0851	0.0861	0.0858	0.0857	0.0866	0.0857	0.0863	0.4443	0.4593	0.4629	0.4538	0.4555	0.4762	0.4607	0.4667	0.4744	0.4651	0.4723	0.4879	0.47	0.4769	0.5054	0.4758	0.4839	0.5113	0.4846	0.5	0.5273	0.5062	0.5117	0.5353	0.085	0.0846	0.0839
	15.2973	0.0854	0.0847	0.0848	0.0862	0.0856	0.0855	0.0864	0.0855	0.086	0.4459	0.461	0.4643	0.4538	0.4555	0.4761	0.4601	0.4666	0.4742	0.4645	0.4726	0.4885	0.4696	0.4774	0.505	0.4756	0.4843	0.511	0.4842	0.4995	0.5266	0.5065	0.5107	0.5338	0.0848	0.0845	0.0837
	15.544	0.0855	0.0851	0.085	0.0861	0.0857	0.0856	0.0866	0.0857	0.0862	0.4464	0.4606	0.4652	0.4538	0.4548	0.4757	0.4605	0.466	0.4749	0.4637	0.472	0.4876	0.4704	0.4771	0.5042	0.4761	0.4848	0.511	0.485	0.5003	0.5261	0.5066	0.511	0.5329	0.085	0.0846	0.0839
	15.7907	0.0856	0.085	0.0852	0.0862	0.0858	0.0857	0.0866	0.0857	0.0863	0.4459	0.4616	0.4665	0.4536	0.4553	0.4762	0.4602	0.4672	0.4738	0.4648	0.4729	0.488	0.4707	0.4771	0.5051	0.4761	0.4853	0.5104	0.4846	0.5001	0.5262	0.5065	0.5109	0.5329	0.085	0.0848	0.084
	16.0375	0.0854	0.0848	0.0849	0.086	0.0857	0.0855	0.0864	0.0855	0.0862	0.4459	0.4602	0.4663	0.4528	0.4546	0.4748	0.4601	0.4659	0.4741	0.4642	0.4719	0.4877	0.4695	0.4777	0.505	0.4766	0.4845	0.5103	0.4855	0.4999	0.5252	0.5069	0.5107	0.5316	0.0848	0.0845	0.0837
	16.2842	0.0855	0.0847	0.085	0.0861	0.0857	0.0856	0.0865	0.0856	0.0862	0.4464	0.46	0.467	0.4522	0.4551	0.4745	0.4596	0.4656	0.4738	0.4643	0.4714	0.4878	0.4697	0.4768	0.5049	0.4758	0.484	0.5103	0.4851	0.4995	0.5248	0.5058	0.5111	0.5316	0.0849	0.0846	0.0838
	16.5309	0.0859	0.0856	0.0856	0.0865	0.0863	0.0861	0.0869	0.0861	0.0869	0.4452	0.4605	0.4686	0.4533	0.4551	0.4761	0.46	0.4654	0.4737	0.4638	0.4717	0.4879	0.47	0.477	0.505	0.4761	0.4847	0.5098	0.4848	0.5002	0.5242	0.5068	0.5109	0.531	0.0854	0.0851	0.0845
	16.7777	0.086	0.0855	0.0856	0.0866	0.0864	0.0862	0.087	0.0863	0.0869	0.4468	0.4627	0.4699	0.4525	0.4555	0.4756	0.4594	0.4662	0.4743	0.4636	0.4717	0.4873	0.4694	0.4764	0.5047	0.4755	0.4845	0.511	0.484	0.4997	0.5244	0.5059	0.5108	0.5307	0.0856	0.0852	0.0846
	17.0244	0.0863	0.086	0.0862	0.0869	0.0869	0.0867	0.0874	0.0869	0.0874	0.4464	0.4614	0.4703	0.4535	0.4549	0.4754	0.4589	0.4656	0.4753	0.4636	0.472	0.4879	0.4684	0.4775	0.5052	0.4757	0.4849	0.5104	0.4834	0.4998	0.5236	0.5063	0.5106	0.53	0.086	0.0857	0.0852
	17.2711	0.0862	0.0859	0.086	0.0868	0.0868	0.0867	0.0873	0.0867	0.0873	0.447	0.4619	0.4704	0.4526	0.4552	0.4765	0.4594	0.4655	0.4738	0.4635	0.4716	0.4868	0.4692	0.4767	0.5048	0.4748	0.4839	0.5106	0.4837	0.4994	0.5233	0.5058	0.5108	0.5295	0.0859	0.0858	0.0851
	17.5179	0.0863	0.086	0.0862	0.0869	0.0872	0.0867	0.0873	0.0868	0.0875	0.4461	0.4606	0.4694	0.4515	0.4549	0.4748	0.4597	0.4648	0.4736	0.4628	0.4705	0.4879	0.469	0.4761	0.5051	0.4749	0.483	0.5099	0.4834	0.4987	0.5223	0.5053	0.5092	0.5284	0.0859	0.0857	0.0852
	17.7646	0.0864	0.0862	0.0864	0.087	0.0871	0.087	0.0874	0.087	0.0876	0.4456	0.4609	0.4706	0.4509	0.4543	0.4749	0.459	0.4654	0.473	0.4629	0.4706	0.4869	0.4689	0.4761	0.504	0.4742	0.483	0.5088	0.4825	0.4987	0.5226	0.5047	0.5095	0.5288	0.0861	0.0858	0.0855
	18.0113	0.0863	0.086	0.0862	0.0869	0.0869	0.0868	0.0874	0.0867	0.0875	0.4448	0.4593	0.47	0.4506	0.4535	0.4738	0.4589	0.4645	0.4731	0.4618	0.4704	0.4868	0.4679	0.4757	0.5046	0.4736	0.4822	0.5089	0.4818	0.4975	0.5214	0.5051	0.5084	0.5275	0.086	0.0857	0.0853
	18.258	0.0863	0.086	0.0862	0.0869	0.087	0.0868	0.0874	0.0869	0.0875	0.4446	0.4604	0.4704	0.451	0.454	0.4741	0.4585	0.4654	0.4737	0.4613	0.4693	0.4859	0.4672	0.4749	0.5034	0.4735	0.4824	0.5086	0.4813	0.498	0.5209	0.5049	0.5082	0.5269	0.0861	0.0857	0.0853
	18.5048	0.0864	0.0861	0.0863	0.0869	0.087	0.0869	0.0877	0.0869	0.0875	0.4438	0.4593	0.4698	0.4493	0.4534	0.4736	0.4575	0.4636	0.4726	0.4614	0.4697	0.4858	0.4668	0.4743	0.5036	0.4727	0.4816	0.5076	0.4815	0.4971	0.5207	0.5045	0.5075	0.5266	0.0861	0.0858	0.0854
	18.7515	0.0863	0.086	0.0862	0.0869	0.0868	0.0868	0.0873	0.0868	0.0874	0.4442	0.4582	0.4698	0.4495	0.4522	0.4729	0.4573	0.4631	0.4721	0.4604	0.4687	0.4864	0.4665	0.4739	0.5029	0.4719	0.4809	0.507	0.4807	0.4957	0.5198	0.5036	0.5071	0.526	0.086	0.0856	0.0856
	18.9982	0.0864	0.0862	0.0864	0.087	0.0871	0.0869	0.0875	0.0869	0.0876	0.4434	0.4587	0.47	0.4494	0.4524	0.4742	0.4566	0.4637	0.472	0.4602	0.4683	0.4852	0.4652	0.4734	0.502	0.4708	0.4809	0.5072	0.4796	0.4955	0.5202	0.5033	0.5065	0.5264	0.0862	0.0859	0.0855
	19.2449	0.0866	0.0861	0.0863	0.0869	0.087	0.0868	0.0874	0.0869	0.0876	0.4425	0.4586	0.47	0.4486	0.4526	0.4734	0.4567	0.4632	0.4715	0.4593	0.4679	0.485	0.4653	0.4727	0.5025	0.4708	0.4797	0.5066	0.4792	0.4958	0.5196	0.5028	0.5065	0.5257	0.0861	0.0858	0.0854
	19.4917	0.0862	0.0861	0.0862	0.0869	0.0869	0.0868	0.0874	0.0869	0.0875	0.442	0.4571	0.4686	0.4479	0.4514	0.4721	0.4562	0.4615	0.471	0.4589	0.4665	0.485	0.4637	0.4716	0.5011	0.4699	0.479	0.5066	0.4788	0.4942	0.5186	0.5024	0.5063	0.5246	0.0861	0.0858	0.0854
	19.7384	0.0865	0.0864	0.0865	0.0872	0.0873	0.0874	0.0876	0.0872	0.0879	0.4424	0.4574	0.4689	0.4478	0.4517	0.472	0.4562	0.4621	0.4712	0.4583	0.4667	0.4844	0.4639	0.4716	0.501	0.4693	0.4793	0.5053	0.4783	0.4938	0.5184	0.5026	0.5058	0.5237	0.0863	0.086	0.0858
	19.9851	0.0864	0.0862	0.0864	0.087	0.0871	0.087	0.0875	0.087	0.0877	0.4409	0.4569	0.4684	0.4481	0.451	0.4713	0.4546	0.4607	0.4703	0.4572	0.4657	0.4837	0.4635	0.4706	0.5004	0.4682	0.4774	0.5054	0.4771	0.4931	0.5173	0.5019	0.5045	0.5242	0.0862	0.0859	0.0856

## Sheet: Data Fig. S1 ddkatAY 25°C
	t in h	80 mM H2O2			40 mM H2O2			20 mM H2O2			10 mM H2O2			5 mM H2O2			2.5 mM H2O2			1.25 mM H2O2			625 µM H2O2			313 µM H2O2			156 µM H2O2			+			-
		0,0913	F	G	0,0913	F	G	0,0913	F	G	0,0913	F	G	0,0913	F	G	0,0913	F	G	0,0913	F	G	0,0913	F	G	0,0913	F	G	0,0913	F	G	0,0913	F	G	0,0913	F	G
	0	0.0913	0.0912	0.0906	0.0914	0.0912	0.0906	0.0913	0.0914	0.0917	0.0918	0.092	0.092	0.0925	0.0923	0.0924	0.0926	0.0926	0.0921	0.0929	0.0927	0.0932	0.0932	0.0925	0.0933	0.0937	0.0926	0.0929	0.094	0.095	0.0933	0.0946	0.0927	0.0938	0.0799	0.0814	0.0819
	0.238028	0.0913	0.0915	0.0913	0.0911	0.091	0.0908	0.0913	0.092	0.0916	0.092	0.0924	0.093	0.093	0.093	0.0934	0.0932	0.0936	0.0934	0.0938	0.0937	0.0945	0.0941	0.0939	0.0947	0.0944	0.0941	0.0945	0.0951	0.097	0.095	0.0967	0.0953	0.0964	0.0801	0.0824	0.0823
	0.476083	0.0906	0.0904	0.0897	0.0901	0.0899	0.0893	0.0901	0.0904	0.0898	0.0914	0.0914	0.0916	0.0922	0.092	0.092	0.0927	0.0926	0.0921	0.0934	0.0931	0.0933	0.0942	0.0935	0.0939	0.0947	0.0937	0.094	0.0961	0.0969	0.095	0.0986	0.0967	0.097	0.0798	0.0815	0.0808
	0.714111	0.0901	0.0903	0.0897	0.0901	0.0898	0.0893	0.0899	0.0904	0.0896	0.0914	0.0919	0.0915	0.0923	0.0922	0.0921	0.0927	0.0929	0.0922	0.0939	0.0935	0.094	0.0949	0.0943	0.0949	0.0957	0.0949	0.0952	0.0982	0.0988	0.0971	0.101	0.0993	0.0997	0.08	0.0816	0.0809
	0.952139	0.09	0.0903	0.0896	0.0901	0.0897	0.0894	0.0898	0.0901	0.0897	0.0911	0.0914	0.0914	0.0923	0.0922	0.0923	0.0928	0.093	0.0928	0.0942	0.094	0.0941	0.0955	0.0951	0.0956	0.0969	0.0964	0.0963	0.1008	0.1013	0.0995	0.1039	0.1021	0.1025	0.0801	0.0819	0.0812
	1.19019	0.0896	0.0899	0.0891	0.0898	0.0895	0.0891	0.0896	0.0898	0.0893	0.0907	0.0908	0.0908	0.0923	0.0922	0.092	0.0926	0.0928	0.0922	0.0943	0.094	0.0941	0.096	0.0957	0.0961	0.099	0.098	0.0982	0.1037	0.1041	0.1023	0.107	0.1056	0.1054	0.0801	0.0818	0.0811
	1.42822	0.0895	0.0898	0.0892	0.0898	0.0898	0.0893	0.0896	0.0901	0.0895	0.0905	0.0908	0.0909	0.0922	0.0923	0.0924	0.0927	0.0929	0.0925	0.0944	0.0943	0.0945	0.0967	0.0963	0.097	0.1017	0.1006	0.101	0.1071	0.1079	0.1055	0.1109	0.1092	0.1097	0.0801	0.0822	0.0814
	1.66625	0.0892	0.0897	0.0891	0.0896	0.0893	0.0893	0.0896	0.0899	0.0897	0.0904	0.0905	0.0908	0.0923	0.0923	0.0923	0.0928	0.093	0.0925	0.0945	0.0945	0.0947	0.0974	0.0971	0.0978	0.1049	0.1044	0.104	0.1105	0.111	0.1086	0.1155	0.1143	0.1143	0.0803	0.0822	0.0815
	1.90431	0.0889	0.0891	0.0885	0.0893	0.0889	0.0886	0.0893	0.0896	0.0892	0.0901	0.0905	0.0903	0.0919	0.0919	0.0918	0.0926	0.0927	0.0924	0.0945	0.0943	0.0948	0.098	0.0977	0.0981	0.1083	0.1081	0.1072	0.1146	0.1154	0.1123	0.121	0.1201	0.1199	0.0802	0.0821	0.0814
	2.14233	0.0887	0.0891	0.0888	0.0892	0.0889	0.0891	0.0894	0.0899	0.0895	0.09	0.0904	0.0908	0.0919	0.092	0.092	0.0928	0.0931	0.0928	0.0947	0.0946	0.0953	0.0988	0.0986	0.0993	0.112	0.1113	0.111	0.1198	0.121	0.1173	0.1277	0.1271	0.1266	0.0803	0.0826	0.0818
	2.38036	0.0884	0.0887	0.0886	0.0889	0.0886	0.0887	0.0893	0.0894	0.0893	0.0898	0.0901	0.0906	0.0917	0.0916	0.0919	0.0928	0.0931	0.0929	0.0945	0.0945	0.095	0.0994	0.0995	0.0999	0.1164	0.1158	0.115	0.1265	0.1267	0.1227	0.1345	0.1349	0.1329	0.0804	0.0826	0.0817
	2.61842	0.0881	0.0884	0.0879	0.0886	0.0882	0.0882	0.0889	0.0893	0.089	0.0897	0.09	0.0905	0.0914	0.0915	0.0915	0.0927	0.093	0.0927	0.0945	0.0945	0.0948	0.1	0.0998	0.1004	0.1208	0.1211	0.1191	0.1332	0.1331	0.1288	0.1425	0.1425	0.141	0.0803	0.0825	0.0819
	2.85644	0.0878	0.0881	0.0875	0.0881	0.0879	0.0878	0.0886	0.0888	0.0886	0.0895	0.0897	0.09	0.0911	0.0911	0.0914	0.0926	0.0927	0.0923	0.0943	0.0944	0.0945	0.1012	0.101	0.1009	0.1261	0.1268	0.1239	0.1393	0.1404	0.135	0.1508	0.1519	0.1497	0.0803	0.0823	0.0816
	3.0945	0.0875	0.0879	0.0874	0.0879	0.0876	0.0876	0.0884	0.0886	0.0884	0.0895	0.0897	0.09	0.0909	0.0909	0.091	0.0925	0.0927	0.0924	0.0942	0.0945	0.0945	0.1028	0.1028	0.1022	0.1321	0.1334	0.1298	0.1475	0.1485	0.1423	0.1608	0.1608	0.1593	0.0803	0.0823	0.0816
	3.33253	0.0873	0.0875	0.087	0.0876	0.0873	0.0872	0.0884	0.0885	0.0881	0.0893	0.0895	0.0897	0.0908	0.0908	0.0908	0.0924	0.0925	0.0921	0.0942	0.0943	0.0944	0.1051	0.105	0.1037	0.139	0.1406	0.1357	0.1567	0.1572	0.1503	0.1716	0.1723	0.1694	0.0803	0.0823	0.0816
	3.57056	0.0873	0.0872	0.0864	0.0872	0.0868	0.0866	0.0877	0.088	0.0874	0.0891	0.0892	0.0893	0.0904	0.0903	0.0902	0.0921	0.0922	0.0916	0.0941	0.0939	0.0941	0.1074	0.107	0.1056	0.1467	0.148	0.1432	0.1671	0.1672	0.1594	0.1818	0.1829	0.1804	0.0802	0.0821	0.0812
	3.80861	0.0867	0.087	0.0864	0.087	0.0868	0.0865	0.0876	0.0877	0.088	0.089	0.0891	0.0893	0.0904	0.0902	0.0903	0.0921	0.0923	0.0916	0.094	0.0942	0.0948	0.1099	0.1098	0.1083	0.1549	0.1566	0.1509	0.1771	0.1778	0.1695	0.1918	0.1941	0.1914	0.0802	0.082	0.0813
	4.04664	0.0861	0.0864	0.0856	0.0863	0.0861	0.0856	0.0871	0.0872	0.0883	0.0885	0.0886	0.0886	0.09	0.0897	0.0896	0.0916	0.0919	0.091	0.0938	0.0934	0.0937	0.1121	0.1123	0.1102	0.1646	0.1663	0.159	0.1875	0.188	0.1787	0.2016	0.2036	0.2004	0.08	0.0815	0.0805
	4.28467	0.086	0.0863	0.0856	0.0864	0.0863	0.0857	0.0871	0.0872	0.0873	0.0885	0.0886	0.0888	0.09	0.0898	0.0897	0.0916	0.0917	0.0909	0.0938	0.0936	0.0936	0.115	0.1156	0.1126	0.1733	0.1763	0.1685	0.1966	0.1977	0.1886	0.2124	0.2155	0.2115	0.0802	0.0818	0.081
	4.52272	0.0859	0.0861	0.0851	0.0861	0.0856	0.0854	0.0868	0.0869	0.0862	0.0885	0.0882	0.0885	0.0899	0.0895	0.0895	0.0915	0.0914	0.0907	0.0937	0.0934	0.0934	0.1188	0.1194	0.1156	0.1827	0.1863	0.1774	0.2071	0.2074	0.1979	0.2261	0.2293	0.2244	0.0802	0.0816	0.0808
	4.76075	0.086	0.086	0.0852	0.086	0.0858	0.0853	0.0866	0.0866	0.0862	0.0883	0.0883	0.0884	0.0899	0.0896	0.0896	0.0915	0.0914	0.0908	0.0938	0.0934	0.0937	0.1229	0.1235	0.1189	0.1912	0.1955	0.1871	0.2189	0.22	0.2084	0.2408	0.2453	0.2399	0.0802	0.0818	0.081
	4.99881	0.0854	0.0855	0.0847	0.0857	0.0852	0.0848	0.0862	0.0862	0.0855	0.0879	0.0877	0.088	0.0896	0.0892	0.0893	0.0912	0.091	0.0904	0.0936	0.0932	0.0934	0.1267	0.1278	0.1223	0.2006	0.2053	0.1955	0.2331	0.2341	0.221	0.2534	0.2584	0.2535	0.0801	0.0813	0.0807
	5.23683	0.0859	0.0855	0.0849	0.0857	0.0853	0.0852	0.0862	0.0864	0.0859	0.0881	0.088	0.0883	0.0898	0.0896	0.0896	0.0911	0.0913	0.0906	0.0939	0.0935	0.0939	0.1315	0.1338	0.1268	0.2112	0.2168	0.2058	0.2467	0.2489	0.2351	0.2672	0.2734	0.2673	0.0802	0.0818	0.081
	5.47486	0.0849	0.0851	0.0843	0.0851	0.0849	0.0845	0.0858	0.0859	0.0853	0.0876	0.0874	0.0876	0.0896	0.0891	0.089	0.0909	0.0906	0.0901	0.0935	0.0931	0.0934	0.1375	0.1406	0.1306	0.2238	0.2297	0.2173	0.2598	0.2612	0.2476	0.2824	0.2888	0.2815	0.0802	0.0816	0.0808
	5.71292	0.0851	0.085	0.0842	0.0851	0.0848	0.0844	0.0858	0.086	0.0852	0.0875	0.0874	0.0876	0.0895	0.089	0.0891	0.0908	0.0905	0.0899	0.0935	0.093	0.0932	0.1453	0.1485	0.1365	0.2361	0.2436	0.23	0.2741	0.2756	0.2603	0.2986	0.3061	0.298	0.08	0.0814	0.0806
	5.95094	0.0848	0.0848	0.0843	0.085	0.0848	0.0844	0.0856	0.0856	0.0852	0.0874	0.0873	0.0875	0.0895	0.0892	0.0891	0.0905	0.0907	0.09	0.0935	0.0933	0.0936	0.1523	0.1562	0.1444	0.248	0.2566	0.2422	0.2891	0.2914	0.2746	0.3164	0.3248	0.3163	0.0801	0.0817	0.0809
	6.18897	0.0845	0.0847	0.0838	0.085	0.0846	0.084	0.0855	0.0854	0.0858	0.0873	0.0872	0.0874	0.0895	0.0889	0.0888	0.0904	0.0904	0.0897	0.0934	0.093	0.0931	0.1591	0.1633	0.1523	0.2611	0.27	0.2548	0.3061	0.308	0.2903	0.3356	0.344	0.3354	0.0801	0.0813	0.0805
	6.42703	0.0842	0.0843	0.0836	0.0846	0.0844	0.0839	0.0852	0.085	0.0858	0.087	0.0869	0.087	0.0893	0.0889	0.0887	0.0902	0.0902	0.0895	0.0933	0.093	0.094	0.1665	0.1713	0.1597	0.2749	0.285	0.2687	0.324	0.3266	0.3085	0.356	0.3654	0.3553	0.0801	0.0813	0.0808
	6.66506	0.0846	0.0847	0.0842	0.085	0.0848	0.0843	0.0855	0.0857	0.0851	0.0874	0.0872	0.0874	0.0898	0.0892	0.0892	0.0907	0.0906	0.09	0.0937	0.0934	0.0936	0.1749	0.1797	0.1668	0.2905	0.302	0.2847	0.3439	0.3471	0.3277	0.3791	0.3884	0.3779	0.0805	0.0819	0.0815
	6.90308	0.0839	0.0839	0.0832	0.0843	0.0839	0.0834	0.0847	0.0848	0.0842	0.0867	0.0864	0.0866	0.0891	0.0884	0.0885	0.0899	0.0897	0.0894	0.0931	0.0926	0.0933	0.1819	0.1878	0.1738	0.3061	0.3185	0.3005	0.3644	0.3674	0.3474	0.3998	0.4096	0.4	0.0799	0.0813	0.0805
	7.14114	0.0847	0.0844	0.0839	0.0846	0.0844	0.0842	0.0852	0.0853	0.0848	0.0872	0.0869	0.0872	0.0894	0.089	0.0892	0.0904	0.0904	0.09	0.0937	0.0933	0.0936	0.191	0.1983	0.1814	0.3235	0.3376	0.3183	0.3867	0.3907	0.3696	0.424	0.4343	0.4228	0.0802	0.0819	0.0815
	7.37917	0.084	0.0841	0.0837	0.0844	0.0841	0.0839	0.0849	0.0848	0.0846	0.0867	0.0866	0.087	0.0892	0.0888	0.089	0.0902	0.0902	0.0898	0.0932	0.0931	0.0935	0.2012	0.2099	0.1906	0.3427	0.3576	0.3374	0.4088	0.4127	0.3907	0.4581	0.4698	0.4498	0.0801	0.0818	0.081
	7.61719	0.0843	0.0838	0.0831	0.0841	0.084	0.0834	0.0847	0.0846	0.0842	0.0865	0.0863	0.0865	0.089	0.0886	0.0887	0.09	0.09	0.0895	0.0931	0.0929	0.093	0.2133	0.2226	0.2011	0.3631	0.3796	0.3582	0.4332	0.4365	0.4135	0.4867	0.4978	0.4839	0.08	0.0814	0.0809
	7.85525	0.0835	0.0835	0.0827	0.0839	0.0836	0.0831	0.0844	0.0844	0.0837	0.0861	0.0861	0.0861	0.0887	0.0883	0.0884	0.0899	0.0897	0.0892	0.0928	0.0925	0.0932	0.225	0.2348	0.2129	0.3834	0.4015	0.3786	0.4683	0.471	0.4365	0.5171	0.5286	0.517	0.08	0.0813	0.0806
	8.09328	0.0841	0.0837	0.083	0.084	0.0838	0.0833	0.0846	0.0845	0.084	0.0863	0.0861	0.0863	0.0889	0.0884	0.0885	0.0899	0.09	0.0895	0.0928	0.0928	0.0929	0.2369	0.249	0.2252	0.4039	0.4238	0.3995	0.4982	0.5021	0.4728	0.5335	0.5459	0.5395	0.0801	0.0817	0.0812
	8.33131	0.0832	0.0831	0.0824	0.0836	0.0832	0.0827	0.0841	0.0839	0.0833	0.0858	0.0855	0.0858	0.0885	0.0877	0.088	0.0897	0.0894	0.0891	0.0926	0.0921	0.0925	0.2505	0.2633	0.2385	0.4278	0.448	0.423	0.5238	0.5306	0.5076	0.5516	0.5625	0.5519	0.0799	0.0811	0.0806
	8.56936	0.0834	0.0835	0.0828	0.0837	0.0834	0.083	0.0842	0.0843	0.0837	0.086	0.0858	0.0861	0.0886	0.088	0.0882	0.0899	0.0898	0.0894	0.0926	0.0924	0.0927	0.2645	0.2796	0.2526	0.4654	0.4886	0.4538	0.5396	0.5437	0.5219	0.567	0.5777	0.5709	0.08	0.0814	0.0807
	8.80739	0.0833	0.0833	0.0827	0.0836	0.0833	0.083	0.0841	0.0841	0.0837	0.0858	0.0857	0.086	0.0885	0.0879	0.0882	0.0898	0.0897	0.0893	0.0926	0.0926	0.0924	0.2806	0.2974	0.2685	0.4886	0.5121	0.4828	0.5594	0.5627	0.5362	0.5776	0.591	0.5858	0.0801	0.0814	0.0807
	9.04542	0.0831	0.0832	0.0823	0.0834	0.0832	0.0825	0.084	0.084	0.0848	0.0856	0.0857	0.0855	0.0884	0.0877	0.0879	0.0898	0.0896	0.0892	0.0924	0.0921	0.0924	0.2978	0.3149	0.2852	0.5109	0.5342	0.5119	0.5731	0.5763	0.5537	0.5892	0.6	0.5979	0.0801	0.0812	0.0804
	9.28347	0.0829	0.0831	0.0824	0.0832	0.083	0.0827	0.0838	0.0839	0.0847	0.0855	0.0853	0.0857	0.0883	0.0876	0.0878	0.0898	0.0895	0.0892	0.0923	0.0921	0.0922	0.3159	0.3354	0.3038	0.525	0.5476	0.5244	0.5853	0.5888	0.5676	0.5981	0.6097	0.6066	0.08	0.0814	0.0806
	9.5215	0.0835	0.0832	0.0826	0.0834	0.0832	0.0827	0.0839	0.0838	0.0854	0.0855	0.0854	0.0855	0.0882	0.0876	0.0877	0.0898	0.0896	0.0891	0.0922	0.0921	0.0922	0.3352	0.3561	0.3237	0.5457	0.5674	0.541	0.5956	0.5975	0.5792	0.6044	0.6165	0.6155	0.0801	0.0817	0.0809
	9.75953	0.0829	0.0828	0.0821	0.0831	0.0826	0.0823	0.0837	0.0834	0.083	0.0853	0.085	0.0854	0.0879	0.0873	0.0875	0.0895	0.0894	0.089	0.092	0.0919	0.0921	0.3553	0.3765	0.3434	0.5561	0.5835	0.5591	0.6047	0.6066	0.5877	0.6105	0.6224	0.6218	0.0801	0.0813	0.0806
	9.99758	0.083	0.083	0.0824	0.0832	0.0829	0.0825	0.0837	0.0834	0.0831	0.0852	0.0851	0.0853	0.088	0.0873	0.0878	0.0896	0.0895	0.0892	0.092	0.0919	0.0923	0.3757	0.398	0.3638	0.5714	0.5927	0.5719	0.6106	0.6132	0.5969	0.6165	0.627	0.6262	0.08	0.0814	0.0807
	10.2356	0.0831	0.0831	0.0823	0.0832	0.0829	0.0825	0.0837	0.0838	0.083	0.0854	0.0852	0.0853	0.0879	0.0873	0.0875	0.0896	0.0895	0.0893	0.092	0.0918	0.0921	0.3974	0.4228	0.385	0.5819	0.6034	0.5834	0.6136	0.6198	0.6036	0.6196	0.6324	0.6325	0.0801	0.0816	0.0809
	10.4738	0.0826	0.0827	0.0819	0.0828	0.0825	0.0823	0.0835	0.0834	0.0827	0.085	0.085	0.0849	0.0879	0.087	0.0872	0.0895	0.0895	0.0889	0.0919	0.0916	0.0923	0.4222	0.4645	0.4086	0.5893	0.6125	0.5935	0.6204	0.6252	0.6077	0.6229	0.6353	0.6362	0.08	0.0811	0.0805
	10.7118	0.0833	0.0831	0.0822	0.0831	0.0828	0.0822	0.0835	0.0836	0.0828	0.0851	0.0851	0.0851	0.0878	0.0872	0.0873	0.0896	0.0895	0.089	0.0919	0.0917	0.0921	0.4665	0.4886	0.4352	0.5948	0.6189	0.5997	0.6242	0.6316	0.6132	0.6268	0.6379	0.6389	0.0801	0.0815	0.0808
	10.9498	0.0827	0.0827	0.082	0.0828	0.0824	0.0821	0.0832	0.0831	0.0828	0.0848	0.0847	0.0849	0.0876	0.0868	0.0872	0.0894	0.0893	0.0889	0.0916	0.0915	0.0918	0.4876	0.5145	0.4745	0.6004	0.6245	0.6049	0.6276	0.6335	0.6159	0.6292	0.6399	0.6414	0.0801	0.0814	0.0809
	11.1879	0.0827	0.0828	0.0817	0.0828	0.0826	0.0818	0.0833	0.0833	0.0828	0.0848	0.0847	0.0846	0.0875	0.0868	0.0869	0.0896	0.089	0.0886	0.0917	0.0913	0.0916	0.5047	0.5277	0.5014	0.6052	0.6291	0.6094	0.6307	0.6356	0.6187	0.6294	0.6417	0.6432	0.0801	0.0813	0.0807
	11.4259	0.0829	0.083	0.0823	0.083	0.0827	0.0824	0.0833	0.0837	0.083	0.0849	0.0849	0.0851	0.0876	0.087	0.0875	0.0896	0.0895	0.0894	0.0918	0.0917	0.0921	0.5193	0.5507	0.5163	0.6089	0.6334	0.6151	0.6324	0.6382	0.622	0.6317	0.6428	0.6454	0.0802	0.0817	0.081
	11.6639	0.0827	0.0828	0.082	0.0827	0.0824	0.082	0.0831	0.0832	0.0832	0.0846	0.0846	0.0848	0.0874	0.0867	0.087	0.0894	0.0893	0.0891	0.0916	0.0914	0.0918	0.5378	0.5642	0.5334	0.6126	0.6369	0.6191	0.6348	0.6398	0.6238	0.6321	0.6431	0.6462	0.0802	0.0814	0.0808
	11.902	0.0825	0.0826	0.0819	0.0825	0.0822	0.0819	0.0831	0.083	0.0825	0.0846	0.0843	0.0847	0.0873	0.0864	0.0869	0.0894	0.0889	0.0889	0.0916	0.0911	0.0916	0.5554	0.5776	0.5508	0.6155	0.6392	0.6219	0.6353	0.6399	0.6249	0.6327	0.6438	0.6468	0.0801	0.0813	0.0808
	12.14	0.0825	0.0827	0.0816	0.0825	0.0823	0.0816	0.0829	0.0832	0.0823	0.0844	0.0844	0.0844	0.0871	0.0864	0.0867	0.0893	0.089	0.0888	0.0916	0.0912	0.0915	0.5688	0.5893	0.5662	0.6172	0.6413	0.6244	0.6372	0.6409	0.6259	0.6325	0.6443	0.6475	0.08	0.0814	0.0806
	12.3781	0.0827	0.0826	0.0818	0.0826	0.0821	0.0818	0.0831	0.0831	0.083	0.0845	0.0845	0.0846	0.0871	0.0867	0.0867	0.0894	0.0891	0.0888	0.0915	0.0913	0.0916	0.5796	0.5995	0.5791	0.6184	0.6423	0.626	0.6366	0.6412	0.6268	0.6336	0.645	0.6487	0.0801	0.0816	0.0808
	12.6161	0.0827	0.0824	0.0816	0.0824	0.0821	0.0813	0.0828	0.0829	0.0822	0.0842	0.0843	0.0841	0.0869	0.0862	0.0865	0.089	0.0887	0.0886	0.0913	0.091	0.0914	0.5875	0.606	0.5895	0.619	0.6428	0.6272	0.6374	0.6413	0.6273	0.6332	0.6447	0.6488	0.08	0.0813	0.0805
	12.8541	0.0826	0.0827	0.0819	0.0825	0.0822	0.0818	0.0829	0.0831	0.0823	0.0844	0.085	0.0845	0.087	0.0862	0.0866	0.0892	0.0889	0.0888	0.0915	0.0913	0.0917	0.5924	0.6116	0.5987	0.6196	0.6436	0.6275	0.6386	0.6418	0.6271	0.6332	0.6451	0.649	0.0802	0.0816	0.0809
	13.0922	0.0825	0.0825	0.0819	0.0822	0.0821	0.0816	0.0827	0.083	0.0822	0.0842	0.084	0.0843	0.0869	0.086	0.0865	0.0892	0.0888	0.0888	0.0913	0.091	0.0915	0.5974	0.615	0.6032	0.62	0.6434	0.6281	0.637	0.6416	0.6277	0.6332	0.6451	0.6495	0.0801	0.0816	0.0807
	13.3302	0.0823	0.0824	0.0815	0.0821	0.0818	0.0814	0.0825	0.0827	0.0819	0.084	0.0839	0.084	0.0867	0.0859	0.0863	0.089	0.0886	0.0885	0.0912	0.091	0.0914	0.6007	0.6184	0.6083	0.62	0.6434	0.6278	0.6371	0.6418	0.6274	0.6337	0.6452	0.6495	0.08	0.0814	0.0807
	13.5683	0.0827	0.0828	0.082	0.0824	0.0822	0.0818	0.0829	0.0831	0.0824	0.0843	0.0842	0.0845	0.0869	0.0863	0.0867	0.0893	0.089	0.0889	0.0915	0.0912	0.0924	0.6041	0.6221	0.6116	0.6199	0.6431	0.6284	0.6371	0.6416	0.6274	0.6333	0.6453	0.6498	0.0802	0.0818	0.0811
	13.8063	0.0823	0.0822	0.0813	0.082	0.0817	0.081	0.0824	0.0826	0.0816	0.0839	0.0836	0.0837	0.0865	0.0856	0.0858	0.0889	0.0883	0.0882	0.0911	0.0907	0.0912	0.6066	0.625	0.6143	0.6195	0.6433	0.6281	0.6379	0.6412	0.627	0.6337	0.6455	0.6494	0.0801	0.0812	0.0807
	14.0443	0.0826	0.0826	0.0818	0.0822	0.0821	0.0817	0.0826	0.0827	0.0822	0.084	0.084	0.0843	0.0865	0.0859	0.0865	0.089	0.0886	0.0889	0.0913	0.091	0.0922	0.6098	0.6277	0.6182	0.6196	0.6428	0.6286	0.6371	0.6418	0.6275	0.6346	0.6468	0.6508	0.0802	0.0816	0.0809
	14.2824	0.0825	0.0825	0.0815	0.0822	0.082	0.0813	0.0827	0.0827	0.0839	0.084	0.0838	0.0839	0.0866	0.0858	0.0861	0.089	0.0885	0.0884	0.0913	0.0909	0.0915	0.6123	0.6297	0.6208	0.6199	0.6431	0.6284	0.6374	0.6413	0.6275	0.6353	0.6476	0.6516	0.0801	0.0815	0.0807
	14.5204	0.0825	0.0825	0.0818	0.0821	0.0819	0.0816	0.0825	0.0826	0.0821	0.0839	0.0837	0.0841	0.0865	0.0857	0.0862	0.0889	0.0885	0.0887	0.0914	0.0909	0.0919	0.6142	0.6315	0.6228	0.6193	0.6428	0.6284	0.6381	0.6421	0.6274	0.6366	0.6488	0.653	0.0801	0.0816	0.0808
	14.7584	0.0822	0.0822	0.0814	0.0817	0.0819	0.0812	0.0822	0.0823	0.0817	0.0836	0.0835	0.0838	0.0862	0.0854	0.0857	0.0888	0.0882	0.0882	0.0912	0.0906	0.0913	0.6162	0.6327	0.6245	0.619	0.642	0.6278	0.6384	0.6424	0.6279	0.6372	0.6489	0.6537	0.08	0.0813	0.0808
	14.9965	0.0832	0.0832	0.0832	0.0826	0.0826	0.083	0.083	0.0833	0.0834	0.0842	0.0845	0.0854	0.0867	0.0864	0.0874	0.0892	0.0893	0.0898	0.0917	0.0921	0.093	0.617	0.6339	0.6281	0.6188	0.6431	0.6287	0.6398	0.6443	0.6297	0.6375	0.6504	0.6554	0.0804	0.0827	0.082
	15.2345	0.0825	0.0826	0.082	0.0821	0.0819	0.0817	0.0827	0.0827	0.0822	0.0838	0.0846	0.0843	0.0863	0.0856	0.0864	0.0888	0.0883	0.0888	0.0913	0.0911	0.0922	0.6178	0.634	0.6287	0.6188	0.6431	0.6283	0.64	0.6443	0.6307	0.6383	0.6502	0.6556	0.0802	0.0818	0.0811
	15.4725	0.0824	0.0824	0.0817	0.0819	0.0818	0.0815	0.0824	0.0822	0.0837	0.0837	0.0836	0.0839	0.0862	0.0855	0.0859	0.0887	0.0882	0.0884	0.0912	0.0908	0.0915	0.6183	0.6339	0.629	0.6197	0.6434	0.6283	0.6398	0.6444	0.631	0.6385	0.6502	0.6555	0.0802	0.0819	0.081
	15.7106	0.0828	0.0826	0.0818	0.082	0.0818	0.0815	0.0824	0.0823	0.082	0.0836	0.0835	0.0839	0.0861	0.0854	0.0861	0.0886	0.0882	0.0886	0.0913	0.091	0.0916	0.6176	0.6339	0.6297	0.6204	0.6449	0.6291	0.641	0.6447	0.6313	0.6381	0.6507	0.6563	0.0802	0.0817	0.0811
	15.9486	0.0821	0.0822	0.0813	0.0817	0.0815	0.081	0.0822	0.0822	0.0815	0.0833	0.0832	0.0834	0.0858	0.085	0.0855	0.0884	0.0878	0.0881	0.0911	0.0905	0.0912	0.6176	0.6335	0.6295	0.6209	0.6442	0.6299	0.6404	0.6445	0.6316	0.6389	0.6502	0.656	0.0801	0.0814	0.0806
	16.1866	0.0823	0.0824	0.0819	0.0819	0.0817	0.0815	0.0822	0.0821	0.0819	0.0835	0.0834	0.0837	0.0859	0.0852	0.0856	0.0885	0.088	0.0883	0.0912	0.091	0.0917	0.618	0.6338	0.6295	0.6217	0.6449	0.63	0.6415	0.6446	0.6315	0.639	0.6504	0.6563	0.0802	0.0816	0.0809
	16.4247	0.0827	0.0828	0.0827	0.0821	0.0821	0.0823	0.0825	0.0827	0.0828	0.0837	0.0839	0.0846	0.086	0.0856	0.0866	0.0887	0.0885	0.0891	0.0915	0.0914	0.0924	0.6179	0.6339	0.6304	0.6216	0.6454	0.6316	0.6413	0.6453	0.6324	0.6392	0.6515	0.657	0.0803	0.0824	0.0816
	16.6627	0.083	0.0824	0.0817	0.0819	0.0817	0.0814	0.0822	0.0825	0.0818	0.0834	0.0835	0.0837	0.0857	0.0851	0.0856	0.0885	0.0879	0.0883	0.0913	0.091	0.092	0.6175	0.6339	0.6304	0.6219	0.6453	0.6315	0.6419	0.6452	0.6325	0.6398	0.6512	0.6569	0.0802	0.0817	0.0809
	16.9007	0.0824	0.0825	0.0819	0.0819	0.0817	0.0814	0.0823	0.0825	0.082	0.0834	0.0835	0.0838	0.0857	0.0852	0.0857	0.0884	0.0878	0.0883	0.0913	0.0909	0.0918	0.6174	0.6334	0.6298	0.6214	0.6452	0.6314	0.6413	0.645	0.6324	0.6391	0.6511	0.6567	0.0803	0.0818	0.0811
	17.1388	0.0822	0.0824	0.0817	0.0816	0.0815	0.081	0.0819	0.0819	0.0817	0.0831	0.0831	0.0831	0.0854	0.0848	0.085	0.0881	0.0877	0.0877	0.091	0.0907	0.0914	0.617	0.6327	0.6295	0.6213	0.6446	0.6307	0.6408	0.6446	0.6322	0.6388	0.6504	0.6568	0.0803	0.0816	0.0808
	17.3768	0.0821	0.0822	0.0813	0.0816	0.0814	0.0809	0.082	0.0821	0.0827	0.0833	0.0831	0.0832	0.0855	0.0849	0.0851	0.0882	0.0877	0.0878	0.0913	0.0907	0.0913	0.6172	0.6324	0.6293	0.6212	0.6443	0.6307	0.6407	0.6443	0.632	0.6389	0.6505	0.6566	0.0802	0.0816	0.0808
	17.6149	0.0828	0.0832	0.083	0.0821	0.0824	0.0825	0.0825	0.0826	0.083	0.0836	0.0839	0.0848	0.0859	0.0856	0.0866	0.0885	0.0883	0.0892	0.0918	0.0916	0.093	0.6166	0.6333	0.6301	0.621	0.6452	0.6316	0.6416	0.6456	0.6329	0.6391	0.6512	0.6574	0.0804	0.0828	0.082
	17.8529	0.0825	0.0827	0.0822	0.0818	0.0817	0.0817	0.0821	0.0823	0.0822	0.0832	0.0833	0.0839	0.0855	0.0851	0.0858	0.0882	0.0877	0.0884	0.0913	0.0911	0.092	0.617	0.6337	0.63	0.6209	0.6448	0.6315	0.6401	0.6447	0.6327	0.6381	0.6502	0.6569	0.0802	0.0819	0.0816
	18.0909	0.0828	0.0823	0.0818	0.0816	0.0815	0.0813	0.0819	0.0819	0.0818	0.083	0.0831	0.0836	0.0853	0.0847	0.0855	0.0879	0.0874	0.0881	0.091	0.0908	0.0923	0.6177	0.6345	0.6302	0.6209	0.6448	0.6312	0.6409	0.6443	0.6323	0.6387	0.6504	0.6567	0.0801	0.0818	0.0813
	18.329	0.0827	0.0826	0.0821	0.082	0.0817	0.0816	0.0823	0.0823	0.0822	0.0833	0.0834	0.0838	0.0856	0.085	0.0856	0.0881	0.0877	0.0882	0.0913	0.0912	0.0921	0.6188	0.6355	0.6307	0.6209	0.6445	0.6317	0.6405	0.645	0.6326	0.6384	0.6507	0.6567	0.0803	0.0821	0.0814
	18.567	0.0824	0.0824	0.082	0.0818	0.0816	0.0815	0.0821	0.0823	0.082	0.0831	0.0832	0.0837	0.0853	0.0849	0.0855	0.0879	0.0874	0.088	0.0914	0.0909	0.0918	0.6194	0.636	0.6319	0.6206	0.6443	0.6314	0.641	0.6449	0.6327	0.6384	0.6501	0.6571	0.0803	0.0819	0.0813
	18.8051	0.0825	0.0827	0.0821	0.0818	0.0818	0.0816	0.0821	0.0824	0.0821	0.0831	0.0834	0.0837	0.0854	0.085	0.0855	0.088	0.0875	0.0881	0.0913	0.0911	0.0923	0.6196	0.6364	0.6332	0.6204	0.6441	0.6316	0.6396	0.6441	0.6325	0.6384	0.6498	0.6567	0.0803	0.0821	0.0814
	19.0431	0.0826	0.0827	0.0823	0.0819	0.0818	0.0818	0.0821	0.0824	0.0822	0.0833	0.0835	0.0839	0.0854	0.085	0.0858	0.088	0.0876	0.0884	0.0913	0.0912	0.0922	0.6199	0.6365	0.6337	0.6203	0.644	0.6311	0.6409	0.6442	0.6322	0.6383	0.6501	0.6562	0.0804	0.0823	0.0815
	19.2811	0.0826	0.0827	0.0823	0.0819	0.0819	0.0818	0.0821	0.0825	0.0822	0.0832	0.0834	0.0839	0.0854	0.0849	0.0857	0.088	0.0876	0.0883	0.0912	0.0914	0.0924	0.6202	0.6366	0.6341	0.6199	0.6441	0.6311	0.6395	0.644	0.6326	0.638	0.6499	0.6566	0.0803	0.0824	0.0816
	19.5192	0.0827	0.0827	0.0824	0.0819	0.0819	0.0819	0.0822	0.0824	0.0822	0.0832	0.0834	0.0839	0.0855	0.085	0.0856	0.0879	0.0875	0.0882	0.0914	0.0913	0.0923	0.6206	0.6372	0.6344	0.6202	0.6437	0.631	0.6393	0.6438	0.6325	0.6379	0.65	0.6564	0.0804	0.0824	0.0816
	19.7572	0.0824	0.0826	0.0822	0.0816	0.0817	0.0816	0.0819	0.0823	0.0832	0.0829	0.0832	0.0837	0.0851	0.0847	0.0854	0.0875	0.0871	0.088	0.091	0.0909	0.092	0.6198	0.6363	0.6343	0.6192	0.6433	0.6309	0.6389	0.6433	0.6322	0.6376	0.649	0.6562	0.0804	0.0822	0.0815
	19.9952	0.0831	0.0831	0.0825	0.0819	0.0819	0.082	0.0821	0.0824	0.0823	0.0831	0.0834	0.084	0.0854	0.0849	0.0856	0.0877	0.0873	0.0882	0.0913	0.0912	0.0924	0.6202	0.637	0.6352	0.6195	0.6434	0.6313	0.6397	0.6437	0.6325	0.6374	0.6495	0.6565	0.0805	0.0824	0.0817

## Sheet: Data Fig. S1 ddkatAY 37°C
	t in h	80 mM H2O2			40 mM H2O2			20 mM H2O2			10 mM H2O2			5 mM H2O2			2.5 mM H2O2			1.25 mM H2O2			625 µM H2O2			313 µM H2O2			156 µM H2O2			+			-
		E	F	G	E	F	G	E	F	G	E	F	G	E	F	G	E	F	G	E	F	G	E	F	G	E	F	G	E	F	G	E	F	G	E	F	G
	0	0.0892	0.0885	0.0895	0.0891	0.0885	0.0906	0.0898	0.0897	0.0908	0.0905	0.0927	0.0913	0.0919	0.0921	0.0915	0.0922	0.0912	0.0962	0.0922	0.0915	0.0928	0.0961	0.0935	0.0929	0.0925	0.092	0.0926	0.0931	0.0931	0.0927	0.0918	0.0901	0.092	0.0802	0.0807	0.0805
	0.238028	0.0888	0.0883	0.0892	0.0886	0.088	0.0894	0.089	0.0886	0.0895	0.09	0.0922	0.0905	0.0917	0.0925	0.0912	0.0926	0.0909	0.0959	0.0924	0.0917	0.0929	0.0942	0.0942	0.0937	0.0935	0.0924	0.0934	0.0941	0.0942	0.0934	0.0945	0.0923	0.0945	0.0803	0.0807	0.0805
	0.476083	0.0882	0.0878	0.0887	0.0882	0.0877	0.0891	0.0884	0.0882	0.0892	0.0891	0.0917	0.0896	0.0914	0.0918	0.0909	0.0921	0.0911	0.0958	0.0924	0.0915	0.0929	0.0977	0.0944	0.0942	0.0941	0.094	0.0941	0.0966	0.0962	0.0955	0.0973	0.0949	0.0975	0.0804	0.0807	0.0808
	0.714111	0.0878	0.0875	0.0883	0.0877	0.0873	0.0892	0.088	0.0881	0.089	0.0886	0.091	0.0893	0.0909	0.0912	0.0903	0.0918	0.0907	0.0958	0.0925	0.0912	0.0928	0.0948	0.0949	0.0942	0.0953	0.0956	0.0949	0.0993	0.0987	0.0984	0.1	0.0988	0.1005	0.0804	0.0807	0.0805
	0.952139	0.0873	0.0869	0.0879	0.0879	0.087	0.0885	0.0877	0.0876	0.0886	0.0882	0.0907	0.0888	0.09	0.0906	0.0896	0.0917	0.0906	0.0956	0.0923	0.0911	0.0926	0.0949	0.0951	0.0945	0.0978	0.0956	0.0971	0.1023	0.1011	0.1012	0.1026	0.0995	0.1029	0.0804	0.0807	0.0805
	1.19019	0.0869	0.0866	0.0875	0.0871	0.0867	0.0882	0.088	0.0874	0.0882	0.088	0.0906	0.0888	0.0895	0.0902	0.0891	0.0913	0.0903	0.0951	0.0921	0.0912	0.0924	0.0955	0.0953	0.0946	0.1003	0.1001	0.0995	0.1043	0.1035	0.1038	0.1048	0.1016	0.1053	0.0805	0.0808	0.0805
	1.42822	0.0865	0.0862	0.0871	0.0867	0.0864	0.0879	0.0872	0.087	0.0879	0.0877	0.0904	0.0883	0.0892	0.0899	0.0888	0.0907	0.0905	0.0947	0.092	0.0908	0.0922	0.0961	0.0958	0.0954	0.1028	0.1003	0.1022	0.1068	0.1055	0.106	0.1067	0.1049	0.1073	0.0805	0.0808	0.0805
	1.66625	0.0858	0.0858	0.0864	0.0863	0.086	0.0874	0.0869	0.0867	0.0875	0.0873	0.0899	0.0883	0.0891	0.0896	0.0886	0.0899	0.0891	0.0935	0.0919	0.0912	0.0919	0.0957	0.0959	0.0957	0.1051	0.1022	0.1045	0.109	0.1077	0.1081	0.1096	0.1067	0.1102	0.0805	0.0808	0.0804
	1.90431	0.0853	0.0855	0.086	0.0862	0.0857	0.0874	0.0866	0.0864	0.0872	0.087	0.0896	0.088	0.0888	0.0895	0.0883	0.0893	0.0885	0.0933	0.0916	0.0906	0.0919	0.0967	0.0963	0.0958	0.1072	0.1046	0.1069	0.1117	0.1103	0.1109	0.1132	0.1097	0.114	0.0805	0.0808	0.0804
	2.14233	0.0848	0.0847	0.0857	0.0858	0.0854	0.0869	0.0866	0.0861	0.0871	0.0867	0.0892	0.0877	0.0886	0.0892	0.088	0.0891	0.0882	0.0931	0.0916	0.0903	0.0917	0.0981	0.0963	0.0971	0.1096	0.1064	0.109	0.1159	0.114	0.1146	0.1178	0.1139	0.1191	0.0804	0.0807	0.0803
	2.38036	0.0845	0.0847	0.0851	0.0856	0.0852	0.0867	0.0858	0.0859	0.0868	0.0867	0.089	0.0876	0.0882	0.089	0.0879	0.0889	0.0881	0.0924	0.0915	0.0903	0.0915	0.0994	0.0974	0.099	0.1129	0.1113	0.1121	0.1206	0.1182	0.1192	0.124	0.1211	0.1257	0.0805	0.0808	0.0804
	2.61842	0.0841	0.0839	0.0847	0.0852	0.0849	0.0862	0.0859	0.0856	0.0866	0.0863	0.0887	0.0872	0.088	0.0887	0.0875	0.0887	0.0878	0.0921	0.0911	0.0899	0.0912	0.1022	0.0985	0.1002	0.1165	0.1128	0.116	0.1257	0.1232	0.125	0.1293	0.1291	0.1313	0.0805	0.0807	0.0803
	2.85644	0.0837	0.0835	0.0841	0.0848	0.0846	0.0857	0.0853	0.0852	0.0862	0.0861	0.0884	0.0868	0.0878	0.0883	0.0873	0.0883	0.0873	0.0923	0.0907	0.0895	0.0906	0.1038	0.1001	0.1009	0.121	0.1169	0.1204	0.1317	0.1288	0.1306	0.1347	0.1332	0.1372	0.0805	0.0806	0.0801
	3.0945	0.0836	0.0834	0.084	0.0847	0.0844	0.0857	0.0852	0.0852	0.0863	0.086	0.0885	0.0868	0.0878	0.0882	0.0872	0.0882	0.0873	0.0922	0.0904	0.0896	0.0905	0.1052	0.1011	0.1036	0.1261	0.1219	0.1257	0.1374	0.1351	0.1367	0.141	0.1409	0.144	0.0805	0.0807	0.0803
	3.33253	0.0832	0.0832	0.0838	0.0843	0.0841	0.0853	0.0851	0.0852	0.0859	0.0858	0.0882	0.0865	0.0875	0.0881	0.0869	0.088	0.0871	0.0916	0.09	0.0887	0.0899	0.1073	0.102	0.1039	0.1308	0.1264	0.1311	0.1431	0.1408	0.1431	0.148	0.1485	0.1516	0.0805	0.0807	0.0802
	3.57056	0.083	0.0829	0.0835	0.084	0.0837	0.0849	0.0848	0.0848	0.0856	0.0855	0.088	0.0862	0.0872	0.0877	0.0866	0.0879	0.0868	0.0912	0.0897	0.0883	0.0893	0.1098	0.1041	0.1065	0.1353	0.1318	0.1365	0.1507	0.1473	0.1509	0.1569	0.154	0.1613	0.0804	0.0805	0.0801
	3.80861	0.0828	0.0828	0.0833	0.0842	0.0835	0.0845	0.0844	0.0847	0.0854	0.0854	0.0879	0.0856	0.0871	0.0877	0.0862	0.0876	0.0865	0.0916	0.0892	0.088	0.0891	0.1119	0.106	0.1089	0.1409	0.1371	0.1417	0.1594	0.155	0.1601	0.1681	0.1619	0.1742	0.0805	0.0805	0.08
	4.04664	0.0828	0.0828	0.0833	0.0836	0.0833	0.0845	0.0843	0.0845	0.0852	0.0852	0.0878	0.0857	0.0869	0.0874	0.0862	0.0874	0.0869	0.0909	0.089	0.0878	0.089	0.1142	0.1077	0.1111	0.1474	0.1413	0.1492	0.1701	0.1642	0.1713	0.1793	0.1762	0.1878	0.0804	0.0806	0.0801
	4.28467	0.0828	0.0826	0.0833	0.0834	0.0831	0.0844	0.0842	0.0843	0.0851	0.0851	0.0876	0.0855	0.0868	0.0874	0.0861	0.0874	0.0863	0.0913	0.0888	0.0878	0.089	0.1168	0.11	0.1137	0.1557	0.1486	0.1573	0.1811	0.1756	0.1835	0.1912	0.1867	0.2022	0.0804	0.0805	0.0802
	4.52272	0.0826	0.0824	0.0829	0.0833	0.0827	0.0838	0.0838	0.084	0.0846	0.0848	0.0873	0.085	0.0865	0.087	0.0856	0.0868	0.0859	0.0902	0.0886	0.0877	0.0884	0.1213	0.1125	0.1171	0.1654	0.1584	0.1672	0.1922	0.1876	0.1952	0.2044	0.1984	0.2163	0.0803	0.0803	0.0799
	4.76075	0.0827	0.0825	0.0831	0.0831	0.0828	0.084	0.0844	0.084	0.0848	0.0848	0.0873	0.0852	0.0865	0.0871	0.0858	0.0869	0.0861	0.0903	0.0886	0.0877	0.0885	0.1231	0.1157	0.1203	0.1757	0.1677	0.1786	0.2036	0.1983	0.209	0.2189	0.2124	0.2332	0.0805	0.0804	0.0802
	4.99881	0.0825	0.0823	0.0828	0.0828	0.0825	0.0835	0.0838	0.0838	0.0843	0.0845	0.0871	0.0851	0.0862	0.0867	0.0853	0.0866	0.0868	0.0907	0.0882	0.087	0.0881	0.1257	0.1185	0.124	0.1847	0.1795	0.1887	0.2165	0.2106	0.2233	0.2345	0.2328	0.2511	0.0804	0.0802	0.0799
	5.23683	0.0825	0.0823	0.0829	0.0833	0.0824	0.0839	0.0836	0.0836	0.0843	0.0844	0.087	0.0847	0.0861	0.0867	0.0853	0.0864	0.0856	0.0905	0.0881	0.0871	0.088	0.1312	0.1208	0.126	0.1934	0.1883	0.2008	0.2311	0.2249	0.2388	0.2504	0.2526	0.2687	0.0804	0.0804	0.08
	5.47486	0.0824	0.0822	0.0827	0.0825	0.0822	0.0834	0.0832	0.0834	0.0842	0.0843	0.0867	0.0845	0.0859	0.0864	0.085	0.0862	0.0853	0.0902	0.0879	0.0867	0.0878	0.1322	0.1234	0.1289	0.2041	0.1985	0.214	0.248	0.2406	0.2559	0.2669	0.2679	0.287	0.0804	0.0801	0.0798
	5.71292	0.0825	0.0825	0.0829	0.0827	0.0824	0.0834	0.0832	0.0834	0.0841	0.0842	0.0868	0.0847	0.0858	0.0866	0.0851	0.0862	0.0854	0.0902	0.088	0.0867	0.088	0.1374	0.1266	0.1336	0.2177	0.2083	0.2266	0.2637	0.2563	0.2729	0.2918	0.2805	0.3132	0.0805	0.0804	0.0801
	5.95094	0.0825	0.0822	0.0828	0.0826	0.0821	0.0832	0.0831	0.0833	0.0841	0.084	0.0866	0.0844	0.0857	0.0863	0.0848	0.0859	0.0851	0.09	0.0877	0.0868	0.0877	0.1432	0.1297	0.1387	0.2336	0.2211	0.2424	0.2797	0.273	0.2928	0.3055	0.2974	0.3281	0.0805	0.0802	0.08
	6.18897	0.0824	0.0821	0.0826	0.0826	0.082	0.0836	0.0829	0.0831	0.0837	0.0839	0.0865	0.084	0.0855	0.086	0.0846	0.0859	0.0849	0.09	0.0875	0.0865	0.0874	0.1485	0.1339	0.1457	0.248	0.2373	0.2571	0.3034	0.2922	0.3146	0.3171	0.3145	0.3404	0.0804	0.0802	0.0799
	6.42703	0.0825	0.0824	0.0827	0.0824	0.0821	0.0832	0.083	0.0831	0.0837	0.0839	0.0863	0.0841	0.0854	0.086	0.0846	0.0857	0.0849	0.089	0.0873	0.0863	0.0873	0.1557	0.1396	0.1518	0.2638	0.2506	0.2761	0.3138	0.311	0.3265	0.3263	0.3298	0.3505	0.0804	0.0803	0.08
	6.66506	0.0824	0.0822	0.0826	0.0823	0.0822	0.083	0.0827	0.0829	0.0835	0.0837	0.0863	0.0842	0.0853	0.0858	0.0844	0.0856	0.0847	0.0895	0.0872	0.0863	0.0872	0.1638	0.1444	0.1593	0.2853	0.2681	0.3013	0.3232	0.3228	0.3352	0.3347	0.3399	0.3595	0.0804	0.0802	0.08
	6.90308	0.0823	0.0824	0.0825	0.0823	0.0818	0.0829	0.0829	0.0827	0.0832	0.0836	0.086	0.0838	0.0851	0.0857	0.0841	0.0853	0.0847	0.0885	0.087	0.086	0.0867	0.1706	0.1508	0.1686	0.2974	0.2899	0.3115	0.3333	0.3325	0.3461	0.3424	0.3468	0.3706	0.0804	0.08	0.0798
	7.14114	0.0823	0.0821	0.0824	0.0827	0.0818	0.0832	0.0826	0.0827	0.0835	0.0835	0.0861	0.0837	0.085	0.0855	0.084	0.0853	0.0847	0.0885	0.0869	0.0858	0.0867	0.1777	0.1586	0.1763	0.3079	0.3009	0.3218	0.3427	0.3439	0.3559	0.3538	0.3581	0.3817	0.0804	0.0803	0.0799
	7.37917	0.0823	0.0821	0.0826	0.0825	0.0818	0.0829	0.0825	0.0826	0.0832	0.0835	0.0862	0.0837	0.085	0.0855	0.0841	0.0853	0.0843	0.0891	0.0867	0.0858	0.0868	0.186	0.1652	0.1828	0.3162	0.3096	0.3307	0.35	0.3522	0.3664	0.3629	0.3689	0.3888	0.0805	0.0802	0.08
	7.61719	0.0823	0.082	0.0825	0.0821	0.0818	0.0829	0.0824	0.0826	0.0831	0.0833	0.0859	0.0835	0.0849	0.0854	0.0839	0.0851	0.0842	0.0891	0.0866	0.0859	0.0865	0.1932	0.1752	0.1928	0.3231	0.3192	0.34	0.3606	0.3607	0.378	0.3691	0.3764	0.3983	0.0805	0.0801	0.0799
	7.85525	0.0822	0.0819	0.0826	0.0824	0.0817	0.0827	0.0824	0.0825	0.083	0.0833	0.0858	0.0833	0.0847	0.0854	0.0837	0.0849	0.0841	0.0888	0.0865	0.0858	0.0863	0.2042	0.1799	0.2035	0.3298	0.3274	0.3503	0.3675	0.3702	0.3831	0.3762	0.3828	0.4046	0.0804	0.0801	0.0798
	8.09328	0.0824	0.0821	0.0826	0.0827	0.0818	0.083	0.0824	0.0825	0.0832	0.0834	0.0859	0.0834	0.0848	0.0855	0.0839	0.085	0.0841	0.0885	0.0864	0.0854	0.0863	0.2152	0.1882	0.2165	0.3387	0.3365	0.3591	0.3735	0.3769	0.3914	0.3787	0.3891	0.4073	0.0805	0.0803	0.08
	8.33131	0.0822	0.082	0.0824	0.0821	0.0819	0.0828	0.0822	0.0824	0.0829	0.0832	0.0858	0.0832	0.0846	0.0851	0.0836	0.0849	0.0839	0.0887	0.0861	0.0851	0.0861	0.2248	0.1967	0.2267	0.3463	0.3481	0.367	0.3792	0.3838	0.4016	0.3808	0.3913	0.4107	0.0806	0.0801	0.0799
	8.56936	0.0824	0.0819	0.0825	0.0825	0.0816	0.0827	0.0823	0.0827	0.0829	0.0832	0.0856	0.0835	0.0846	0.0851	0.0835	0.0848	0.0838	0.0886	0.0863	0.0849	0.0858	0.2377	0.2078	0.2373	0.3492	0.3532	0.3727	0.3819	0.3907	0.4036	0.3835	0.3992	0.4111	0.0805	0.0801	0.0799
	8.80739	0.0821	0.0819	0.0822	0.082	0.0816	0.0826	0.0821	0.0822	0.0828	0.0831	0.0855	0.0831	0.0845	0.085	0.0834	0.0845	0.0854	0.0883	0.0858	0.0848	0.0858	0.2544	0.2171	0.2518	0.3566	0.3577	0.3822	0.3845	0.3951	0.4053	0.3842	0.3962	0.4129	0.0804	0.0803	0.0798
	9.04542	0.0822	0.082	0.0825	0.0821	0.0817	0.083	0.0822	0.0823	0.0828	0.0831	0.0856	0.0831	0.0845	0.085	0.0835	0.0847	0.0839	0.0881	0.0858	0.0849	0.0858	0.26	0.2277	0.267	0.361	0.3657	0.3865	0.3875	0.3979	0.4079	0.3855	0.3972	0.4138	0.0805	0.0802	0.0799
	9.28347	0.0821	0.0818	0.0821	0.0825	0.0815	0.0826	0.0821	0.0821	0.0826	0.083	0.0854	0.0831	0.0842	0.0847	0.0831	0.0845	0.0834	0.088	0.0856	0.0845	0.0854	0.2621	0.2408	0.2766	0.3615	0.3702	0.3883	0.3869	0.3997	0.4078	0.3878	0.3971	0.4138	0.0805	0.08	0.0798
	9.5215	0.0821	0.0818	0.0822	0.0819	0.0815	0.0827	0.082	0.0822	0.0827	0.083	0.0854	0.083	0.0843	0.0848	0.0833	0.0845	0.0834	0.0874	0.0855	0.0846	0.0854	0.2685	0.2582	0.2872	0.3621	0.3717	0.3911	0.388	0.4002	0.4096	0.3883	0.3954	0.4155	0.0805	0.0801	0.0799
	9.75953	0.0821	0.0818	0.0821	0.0819	0.0815	0.0826	0.082	0.0821	0.0825	0.0829	0.0853	0.0833	0.0842	0.0849	0.0832	0.0842	0.0836	0.0873	0.0854	0.0843	0.0851	0.2721	0.2599	0.2939	0.3654	0.3741	0.3912	0.388	0.4012	0.4091	0.3897	0.4021	0.4148	0.0805	0.0801	0.0798
	9.99758	0.0821	0.0818	0.0822	0.0818	0.0815	0.0825	0.0826	0.0821	0.0825	0.0828	0.0853	0.0826	0.0842	0.0846	0.083	0.0841	0.0832	0.0879	0.0853	0.0843	0.0851	0.276	0.2684	0.3034	0.3637	0.378	0.392	0.3884	0.4003	0.4099	0.3893	0.4008	0.416	0.0805	0.08	0.0798
	10.2356	0.082	0.0817	0.0821	0.0821	0.0814	0.0828	0.0819	0.082	0.0824	0.0827	0.0851	0.0825	0.0841	0.0847	0.0829	0.084	0.0833	0.0878	0.085	0.0841	0.0851	0.2832	0.2679	0.3078	0.3666	0.3745	0.3921	0.3886	0.4019	0.4111	0.3895	0.4062	0.4165	0.0804	0.08	0.0797
	10.4738	0.0821	0.0818	0.0822	0.0819	0.0816	0.0827	0.082	0.0822	0.0826	0.0829	0.0853	0.0828	0.0841	0.0846	0.0831	0.0842	0.0832	0.0879	0.085	0.0841	0.085	0.2915	0.2769	0.3133	0.3656	0.3737	0.391	0.3888	0.4022	0.4118	0.3904	0.4004	0.4169	0.0805	0.0801	0.08
	10.7118	0.0821	0.0818	0.0824	0.0819	0.0818	0.0827	0.082	0.0821	0.0826	0.0828	0.0852	0.0831	0.0842	0.0846	0.0831	0.084	0.0834	0.0878	0.0849	0.0842	0.0851	0.2945	0.2815	0.3182	0.3672	0.3757	0.3923	0.3893	0.4024	0.4123	0.3908	0.4025	0.417	0.0805	0.0802	0.0802
	10.9498	0.082	0.0819	0.082	0.0822	0.0815	0.0825	0.082	0.0821	0.0824	0.0827	0.0851	0.0826	0.0841	0.0845	0.0829	0.0838	0.0831	0.0876	0.0848	0.084	0.0847	0.297	0.2858	0.322	0.3673	0.3753	0.3927	0.3892	0.4036	0.4134	0.3912	0.4024	0.4183	0.0805	0.08	0.0798
	11.1879	0.0825	0.0818	0.0821	0.0818	0.0816	0.0826	0.082	0.0822	0.0827	0.0828	0.0852	0.0827	0.0841	0.0845	0.083	0.0839	0.0831	0.0871	0.0847	0.0842	0.0846	0.2997	0.293	0.3308	0.3653	0.3755	0.3932	0.3896	0.4041	0.4119	0.3915	0.4066	0.419	0.0806	0.0801	0.0799
	11.4259	0.082	0.0817	0.0821	0.082	0.0814	0.0829	0.0821	0.082	0.0824	0.0827	0.0853	0.0825	0.084	0.0844	0.0829	0.0838	0.083	0.0877	0.0846	0.0841	0.0846	0.3037	0.2958	0.3361	0.3666	0.376	0.394	0.3891	0.4034	0.4139	0.3919	0.4007	0.4192	0.0805	0.0801	0.0799
	11.6639	0.082	0.0817	0.082	0.0818	0.0814	0.0824	0.0819	0.0819	0.0823	0.0827	0.0852	0.0824	0.0839	0.0843	0.0827	0.0837	0.083	0.0874	0.0845	0.0837	0.0844	0.3053	0.2999	0.3352	0.3656	0.3762	0.3951	0.3885	0.4028	0.4141	0.3911	0.4032	0.4188	0.0805	0.08	0.0798
	11.902	0.0819	0.0816	0.0819	0.0817	0.0813	0.0823	0.0818	0.082	0.0823	0.0826	0.0857	0.083	0.084	0.0842	0.0826	0.0841	0.0827	0.0874	0.0843	0.0838	0.0843	0.307	0.3005	0.3346	0.3651	0.3793	0.3949	0.3887	0.4033	0.4141	0.3918	0.4005	0.4202	0.0805	0.0799	0.0798
	12.14	0.082	0.0817	0.0821	0.082	0.0814	0.0825	0.0818	0.082	0.0825	0.0827	0.0853	0.0832	0.0839	0.0843	0.0827	0.0836	0.0828	0.0877	0.0843	0.0836	0.0843	0.3059	0.3041	0.3351	0.3647	0.377	0.394	0.3888	0.4043	0.4146	0.3917	0.4009	0.4204	0.0806	0.0801	0.0799
	12.3781	0.0819	0.0816	0.0819	0.0822	0.0815	0.0823	0.0819	0.0821	0.0823	0.0825	0.085	0.0823	0.0839	0.0841	0.0825	0.0835	0.0826	0.0872	0.0842	0.0833	0.0842	0.308	0.3043	0.3349	0.3647	0.3772	0.3941	0.389	0.4047	0.4147	0.3912	0.4064	0.4193	0.0805	0.0799	0.0797
	12.6161	0.0819	0.0816	0.0817	0.0816	0.0812	0.0826	0.0818	0.0818	0.0822	0.0828	0.0852	0.0823	0.0838	0.0842	0.0826	0.0837	0.0826	0.0871	0.0841	0.0832	0.084	0.3072	0.3019	0.3343	0.3645	0.3768	0.3936	0.3893	0.4034	0.4145	0.3906	0.4057	0.4189	0.0805	0.0799	0.0797
	12.8541	0.0821	0.0816	0.082	0.0818	0.0813	0.0824	0.0819	0.0819	0.0824	0.0826	0.0851	0.0823	0.0838	0.0843	0.0828	0.0835	0.0827	0.0873	0.0841	0.0835	0.0841	0.3087	0.3105	0.3382	0.3645	0.3767	0.3942	0.3873	0.4025	0.4142	0.3928	0.4025	0.4188	0.0806	0.0801	0.0799
	13.0922	0.082	0.0816	0.0819	0.0816	0.0816	0.0823	0.0825	0.0818	0.0822	0.0825	0.085	0.0824	0.0838	0.0841	0.0826	0.0835	0.0831	0.0872	0.0841	0.0831	0.0839	0.3087	0.3096	0.3371	0.3622	0.3759	0.3946	0.3877	0.4026	0.4134	0.3922	0.3997	0.4185	0.0805	0.0799	0.0798
	13.3302	0.0819	0.0816	0.0818	0.0817	0.0814	0.0823	0.0818	0.0818	0.0829	0.0825	0.085	0.0823	0.0838	0.0842	0.0826	0.0834	0.0826	0.0872	0.0839	0.0834	0.084	0.31	0.3051	0.3342	0.3621	0.3772	0.3944	0.386	0.4033	0.4136	0.3911	0.4026	0.4196	0.0805	0.0801	0.0798
	13.5683	0.0821	0.0815	0.0821	0.0819	0.0812	0.0822	0.0818	0.082	0.0822	0.0825	0.085	0.0822	0.0838	0.0842	0.0825	0.0834	0.0825	0.0871	0.0838	0.083	0.0837	0.3087	0.3108	0.3338	0.3618	0.3748	0.394	0.3859	0.4029	0.4127	0.3902	0.4064	0.4184	0.0805	0.0799	0.0797
	13.8063	0.082	0.0816	0.0819	0.0817	0.0813	0.0826	0.0826	0.0819	0.0824	0.0825	0.0848	0.0823	0.0837	0.0842	0.0825	0.0838	0.0825	0.0872	0.0838	0.0829	0.0839	0.3079	0.3095	0.3332	0.3614	0.375	0.3939	0.385	0.4022	0.4123	0.391	0.4007	0.4182	0.0805	0.08	0.0798
	14.0443	0.0818	0.0815	0.0817	0.0817	0.0813	0.0822	0.0822	0.0818	0.0821	0.0824	0.0847	0.0824	0.0837	0.0841	0.0825	0.0834	0.0825	0.0872	0.0837	0.0829	0.0836	0.3088	0.3061	0.3334	0.3609	0.3728	0.3934	0.3858	0.4028	0.413	0.3893	0.4001	0.4178	0.0805	0.08	0.0797
	14.2824	0.0819	0.0815	0.0818	0.0817	0.0817	0.0823	0.0819	0.0818	0.0822	0.0825	0.085	0.0822	0.0837	0.0843	0.0825	0.0834	0.0827	0.0872	0.0837	0.0829	0.0837	0.3085	0.3054	0.3351	0.3589	0.3739	0.394	0.3844	0.3999	0.4119	0.3893	0.4008	0.4175	0.0806	0.0801	0.0798
	14.5204	0.082	0.0817	0.082	0.0818	0.0814	0.0827	0.0818	0.0823	0.0826	0.0825	0.085	0.0825	0.0838	0.0843	0.0828	0.0835	0.0826	0.0874	0.0836	0.0832	0.0838	0.3069	0.305	0.3384	0.3587	0.3734	0.3936	0.3842	0.4001	0.4116	0.39	0.4001	0.4175	0.0806	0.0803	0.08
	14.7584	0.082	0.0818	0.0823	0.0818	0.0814	0.0826	0.0818	0.082	0.0825	0.0826	0.0853	0.0829	0.0838	0.0844	0.0828	0.0837	0.0827	0.0875	0.0836	0.083	0.0839	0.3091	0.3013	0.3333	0.3579	0.3727	0.3911	0.3827	0.4004	0.4111	0.3887	0.4028	0.4162	0.0806	0.0803	0.08
	14.9965	0.0822	0.0819	0.0825	0.0823	0.0816	0.083	0.0822	0.0822	0.0829	0.0827	0.0855	0.0828	0.0839	0.0846	0.0832	0.0836	0.0829	0.0879	0.0837	0.0831	0.0842	0.3076	0.3054	0.3331	0.3566	0.3732	0.3918	0.3823	0.4	0.4119	0.3866	0.4042	0.4165	0.0807	0.0806	0.0804
	15.2345	0.0823	0.082	0.0825	0.0819	0.0817	0.0831	0.082	0.0823	0.0831	0.0827	0.0852	0.083	0.0839	0.0845	0.0832	0.0836	0.0829	0.0879	0.0836	0.0831	0.0842	0.3069	0.3007	0.3324	0.3553	0.3725	0.3912	0.3815	0.399	0.4105	0.386	0.3993	0.4165	0.0807	0.0806	0.0804
	15.4725	0.0822	0.082	0.0826	0.082	0.0817	0.0836	0.0823	0.0824	0.0831	0.0827	0.0853	0.0832	0.0839	0.0849	0.0834	0.084	0.083	0.0881	0.0836	0.0833	0.0843	0.3084	0.3042	0.332	0.3551	0.3707	0.3905	0.3801	0.3979	0.4097	0.3853	0.4028	0.4148	0.0807	0.0808	0.0805
	15.7106	0.0824	0.082	0.0825	0.0819	0.0817	0.0831	0.082	0.0823	0.0829	0.0827	0.0853	0.083	0.0841	0.0845	0.0832	0.0837	0.083	0.0877	0.0835	0.0831	0.0841	0.3075	0.3048	0.3308	0.3536	0.3714	0.3895	0.3801	0.3971	0.4098	0.3851	0.3994	0.4148	0.0806	0.0807	0.0804
	15.9486	0.0823	0.082	0.0827	0.0828	0.0818	0.0833	0.0829	0.0825	0.0831	0.0827	0.0854	0.0832	0.084	0.0846	0.0834	0.084	0.083	0.088	0.0836	0.0833	0.0842	0.3073	0.3041	0.3317	0.354	0.3693	0.3899	0.3797	0.3978	0.4096	0.3834	0.3931	0.4136	0.0807	0.0808	0.0806
	16.1866	0.0823	0.082	0.0828	0.0821	0.0818	0.0833	0.0821	0.0824	0.0833	0.0828	0.0854	0.0833	0.084	0.0847	0.0835	0.0836	0.0831	0.0881	0.0836	0.084	0.0844	0.3068	0.3084	0.3301	0.3526	0.3693	0.3882	0.3787	0.3961	0.4079	0.3831	0.3955	0.4144	0.0807	0.0809	0.0807
	16.4247	0.0825	0.082	0.0826	0.082	0.0817	0.0835	0.082	0.0824	0.0837	0.0827	0.0853	0.0832	0.084	0.0845	0.0834	0.0835	0.083	0.088	0.0835	0.0831	0.0841	0.3065	0.2994	0.3288	0.3523	0.3683	0.3881	0.3779	0.3953	0.4069	0.3828	0.3965	0.4128	0.0807	0.0808	0.0807
	16.6627	0.0823	0.082	0.0827	0.0822	0.0818	0.0833	0.0824	0.0824	0.0833	0.0827	0.0854	0.0832	0.084	0.0847	0.0835	0.0837	0.0843	0.0879	0.0834	0.0832	0.0842	0.307	0.2979	0.3289	0.35	0.3675	0.3873	0.3779	0.3939	0.4064	0.381	0.394	0.411	0.0807	0.0809	0.0807
	16.9007	0.0823	0.0821	0.0827	0.082	0.0818	0.0833	0.082	0.0824	0.0833	0.0827	0.0854	0.0833	0.084	0.0846	0.0835	0.0836	0.083	0.0881	0.0835	0.0831	0.0842	0.306	0.3	0.3338	0.3499	0.3669	0.3866	0.3762	0.3933	0.4063	0.381	0.3977	0.412	0.0806	0.081	0.0806
	17.1388	0.0824	0.0819	0.0827	0.082	0.0817	0.0832	0.082	0.0822	0.0832	0.0827	0.0853	0.083	0.0839	0.0846	0.0834	0.0836	0.0829	0.0871	0.0833	0.0829	0.084	0.3061	0.2948	0.3271	0.3478	0.3665	0.3876	0.3744	0.3927	0.4051	0.381	0.3956	0.4098	0.0807	0.0808	0.0805
	17.3768	0.0823	0.082	0.0826	0.082	0.0818	0.0832	0.082	0.0823	0.0832	0.0827	0.0853	0.0832	0.084	0.0846	0.0834	0.0837	0.083	0.0879	0.0833	0.0831	0.0841	0.3058	0.2945	0.3292	0.3473	0.3668	0.3843	0.3732	0.3919	0.4047	0.3796	0.3957	0.4098	0.0807	0.0809	0.0806
	17.6149	0.0823	0.082	0.0828	0.082	0.082	0.0832	0.082	0.0823	0.0833	0.0827	0.0853	0.0831	0.0842	0.0846	0.0834	0.0835	0.083	0.0879	0.0833	0.083	0.0841	0.3049	0.2949	0.325	0.348	0.3652	0.3851	0.373	0.3907	0.4043	0.3782	0.3941	0.4092	0.0808	0.0809	0.0807
	17.8529	0.0825	0.082	0.083	0.082	0.0819	0.0832	0.082	0.0823	0.0833	0.0827	0.0856	0.0831	0.0839	0.0847	0.0834	0.0836	0.083	0.088	0.0833	0.083	0.0841	0.3037	0.2956	0.3251	0.3452	0.3641	0.3836	0.3718	0.3898	0.4036	0.3777	0.3934	0.4096	0.0807	0.0809	0.0806
	18.0909	0.0822	0.0819	0.0825	0.082	0.0817	0.0835	0.082	0.0822	0.0831	0.0828	0.0853	0.0831	0.0839	0.0846	0.0833	0.0835	0.0829	0.0878	0.0832	0.0828	0.084	0.3024	0.2966	0.3236	0.3455	0.3632	0.3821	0.3726	0.3887	0.4021	0.3769	0.3955	0.4079	0.0807	0.0808	0.0805
	18.329	0.0824	0.0821	0.0827	0.0826	0.0818	0.0833	0.082	0.0823	0.0833	0.0827	0.0861	0.0833	0.0841	0.0847	0.0835	0.0836	0.083	0.088	0.0833	0.0831	0.0842	0.303	0.2926	0.3227	0.3452	0.3624	0.3818	0.3709	0.3884	0.402	0.3757	0.3904	0.4085	0.0807	0.081	0.0807
	18.567	0.0824	0.082	0.0827	0.0821	0.0818	0.0833	0.082	0.0825	0.0832	0.0827	0.0854	0.0832	0.084	0.0847	0.0835	0.0836	0.0832	0.0879	0.0832	0.0829	0.0841	0.3026	0.2916	0.3231	0.3436	0.3617	0.3815	0.3693	0.3869	0.4016	0.3745	0.3913	0.407	0.0807	0.0809	0.0807
	18.8051	0.0825	0.082	0.0827	0.0822	0.0818	0.0833	0.082	0.0823	0.0839	0.0827	0.0854	0.0832	0.0839	0.0847	0.0835	0.0836	0.0832	0.0879	0.0832	0.0829	0.0841	0.3026	0.2912	0.3211	0.3426	0.361	0.3819	0.3684	0.3876	0.4007	0.3752	0.3929	0.4064	0.0807	0.081	0.0807
	19.0431	0.0823	0.082	0.0827	0.0825	0.0818	0.0833	0.082	0.0824	0.0835	0.0827	0.0853	0.0833	0.0839	0.0846	0.0834	0.0835	0.0829	0.0879	0.0832	0.0828	0.084	0.3025	0.2896	0.32	0.3418	0.3608	0.3788	0.3667	0.3859	0.3998	0.3739	0.3935	0.4054	0.0807	0.0809	0.0806
	19.2811	0.0823	0.082	0.0825	0.082	0.0819	0.0831	0.0823	0.0824	0.0831	0.0826	0.0854	0.0837	0.0841	0.0846	0.0834	0.0838	0.0829	0.0878	0.0832	0.0829	0.084	0.3031	0.2875	0.32	0.3412	0.3596	0.3798	0.3663	0.385	0.3984	0.374	0.3895	0.4057	0.0807	0.0808	0.0806
	19.5192	0.0823	0.0819	0.0824	0.0819	0.0817	0.0832	0.082	0.0821	0.083	0.0826	0.0852	0.0829	0.0839	0.0845	0.0832	0.0835	0.0828	0.0876	0.0831	0.0828	0.0839	0.3013	0.29	0.318	0.3396	0.3579	0.3768	0.3664	0.3835	0.398	0.3716	0.3877	0.4035	0.0807	0.0808	0.0805
	19.7572	0.0823	0.082	0.0826	0.082	0.0819	0.0832	0.082	0.0824	0.0832	0.0827	0.0853	0.0834	0.084	0.0848	0.0834	0.0835	0.0829	0.0879	0.0832	0.0829	0.084	0.3013	0.2863	0.317	0.3381	0.3573	0.3765	0.3656	0.3826	0.3968	0.3704	0.3891	0.4034	0.0807	0.0809	0.0806
	19.9952	0.0823	0.082	0.0827	0.0822	0.0818	0.0832	0.0829	0.0823	0.0832	0.0827	0.0853	0.0831	0.084	0.0846	0.0835	0.0835	0.0829	0.088	0.0832	0.0829	0.0842	0.3016	0.2863	0.3165	0.3389	0.3568	0.3766	0.3637	0.3829	0.3957	0.3696	0.3819	0.4021	0.0808	0.0809	0.0806

## Sheet: Data Fig. S3 dkatA + A 25°C
	t in h	80 mM H2O2			40 mM H2O2			20 mM H2O2			10 mM H2O2			5 mM H2O2			2.5 mM H2O2			1.25 mM H2O2			625 µM H2O2			313 µM H2O2			156 µM H2O2			+			-
		B	C	D	B	C	D	B	C	D	B	C	D	B	C	D	B	C	D	B	C	D	B	C	D	B	C	D	B	C	D	B	C	D	B	C	D
	0	0.0914	0.0928	0.0934	0.0913	0.0917	0.0914	0.0905	0.0912	0.0918	0.0908	0.0915	0.092	0.0908	0.092	0.0926	0.0913	0.0921	0.0927	0.0918	0.0925	0.0935	0.0914	0.0923	0.0932	0.092	0.092	0.0929	0.0929	0.094	0.0923	0.0949	0.0922	0.093	0.0802	0.0803	0.0816
	0.241028	0.0918	0.0935	0.103	0.093	0.0929	0.0922	0.0909	0.0919	0.0923	0.0913	0.0923	0.0928	0.0916	0.0929	0.0936	0.0924	0.0941	0.0939	0.0928	0.0936	0.0945	0.0926	0.0934	0.0944	0.0929	0.0933	0.0938	0.0939	0.0952	0.0938	0.0963	0.0943	0.0949	0.0806	0.0807	0.082
	0.482056	0.0913	0.0933	0.1792	0.0935	0.0934	0.0924	0.0908	0.0921	0.0924	0.0916	0.0926	0.093	0.092	0.0934	0.094	0.0927	0.094	0.0943	0.0933	0.0942	0.0951	0.0929	0.094	0.0948	0.094	0.0942	0.095	0.0957	0.0971	0.0954	0.0974	0.0964	0.0969	0.0806	0.0808	0.0821
	0.723083	0.0911	0.0928	0.1849	0.0935	0.0931	0.0921	0.0909	0.0918	0.092	0.0917	0.0924	0.0928	0.0923	0.0933	0.0938	0.093	0.0939	0.094	0.0936	0.0942	0.0946	0.0941	0.095	0.0956	0.0957	0.0956	0.0962	0.0977	0.0988	0.0968	0.1004	0.0982	0.0987	0.0805	0.0805	0.0815
	0.964111	0.0909	0.0928	0.1748	0.0935	0.0931	0.0922	0.0908	0.0918	0.0921	0.0918	0.0926	0.0931	0.0926	0.0935	0.0943	0.0931	0.0941	0.0947	0.0948	0.0956	0.0962	0.0957	0.0968	0.0977	0.0978	0.0977	0.0988	0.1022	0.1008	0.0993	0.1024	0.1008	0.1017	0.0803	0.0804	0.0816
	1.20514	0.0907	0.0927	0.2014	0.0935	0.0932	0.0923	0.0908	0.0919	0.0922	0.092	0.0928	0.0934	0.0924	0.0936	0.0946	0.0944	0.0956	0.0961	0.0965	0.0975	0.0981	0.0981	0.0992	0.1	0.1006	0.1003	0.1015	0.1054	0.1033	0.1024	0.1072	0.1044	0.1054	0.0804	0.0805	0.0817
	1.44617	0.0905	0.0925	0.1362	0.0936	0.0931	0.0921	0.0908	0.0919	0.0922	0.0922	0.0929	0.0935	0.0933	0.0948	0.0957	0.0962	0.0978	0.0978	0.0989	0.0998	0.1001	0.1006	0.1019	0.1028	0.1035	0.1036	0.1045	0.1087	0.1064	0.1075	0.1101	0.109	0.1098	0.0804	0.0805	0.0817
	1.68719	0.0904	0.0921	0.141	0.0934	0.0929	0.0917	0.0909	0.0918	0.092	0.0921	0.0926	0.0931	0.0949	0.096	0.0966	0.0987	0.0994	0.0996	0.1016	0.1025	0.1029	0.1043	0.1052	0.1059	0.1073	0.1072	0.1084	0.1132	0.1099	0.1103	0.115	0.1118	0.1115	0.0805	0.0806	0.0812
	1.92822	0.09	0.0921	0.2462	0.0936	0.093	0.0919	0.091	0.0922	0.0921	0.0924	0.0936	0.094	0.0964	0.0982	0.0988	0.101	0.1021	0.1024	0.1048	0.1065	0.1063	0.1077	0.1085	0.1091	0.1107	0.1104	0.1106	0.1159	0.1147	0.112	0.1206	0.1181	0.1189	0.0805	0.0805	0.0814
	2.16922	0.0896	0.0916	0.2479	0.0933	0.093	0.0918	0.091	0.0921	0.0921	0.0933	0.0947	0.0952	0.0991	0.1005	0.1011	0.1043	0.1055	0.1055	0.1085	0.1089	0.1096	0.1115	0.1128	0.1124	0.1155	0.1159	0.1165	0.123	0.1201	0.1174	0.1278	0.1249	0.1265	0.0805	0.0806	0.0815
	2.41025	0.0893	0.0914	0.2556	0.0935	0.093	0.092	0.0912	0.0921	0.0923	0.0945	0.0965	0.0969	0.1016	0.1033	0.1041	0.1082	0.1089	0.1095	0.1122	0.1135	0.1126	0.1164	0.1185	0.1186	0.1216	0.122	0.1235	0.1304	0.1276	0.124	0.135	0.1325	0.1345	0.0806	0.0807	0.0818
	2.65128	0.0887	0.0913	0.1431	0.0931	0.0933	0.0924	0.091	0.0924	0.0926	0.0962	0.0987	0.0994	0.1046	0.1069	0.1077	0.1112	0.1126	0.1126	0.1167	0.1191	0.1182	0.1225	0.1243	0.1251	0.128	0.1287	0.131	0.1376	0.1353	0.1318	0.1426	0.1402	0.1428	0.0808	0.081	0.0824
	2.89231	0.0884	0.0918	0.1376	0.0931	0.0941	0.0932	0.0908	0.0932	0.0937	0.0981	0.102	0.1027	0.1079	0.1111	0.1125	0.1156	0.1178	0.1181	0.1218	0.1251	0.1254	0.1277	0.1311	0.1331	0.1343	0.1358	0.139	0.1424	0.1429	0.1406	0.1494	0.1478	0.1517	0.0807	0.0811	0.0834
	3.13333	0.0886	0.09	0.1252	0.0931	0.0929	0.0918	0.0909	0.0922	0.0926	0.1006	0.1033	0.1041	0.1118	0.1133	0.1142	0.1195	0.1218	0.1222	0.1278	0.1302	0.1301	0.1341	0.1366	0.1384	0.1415	0.1416	0.1448	0.149	0.149	0.147	0.159	0.156	0.1596	0.0806	0.0806	0.082
	3.37436	0.0881	0.0896	0.1724	0.093	0.0928	0.092	0.0911	0.0928	0.0931	0.1036	0.1063	0.1067	0.1156	0.1176	0.118	0.1253	0.1277	0.128	0.1337	0.1362	0.1364	0.1406	0.1433	0.145	0.1482	0.1495	0.1526	0.1581	0.1581	0.1543	0.1703	0.1653	0.167	0.0806	0.0806	0.082
	3.61539	0.0879	0.0889	0.2196	0.093	0.0923	0.0912	0.0915	0.0929	0.0931	0.1064	0.1092	0.1092	0.1188	0.1211	0.1218	0.1312	0.133	0.1333	0.1398	0.143	0.1422	0.1473	0.1509	0.1521	0.1572	0.1585	0.1608	0.1686	0.1679	0.1629	0.1824	0.1784	0.1798	0.0805	0.0808	0.0817
	3.85642	0.0877	0.0884	0.2256	0.0929	0.0922	0.0913	0.092	0.0936	0.094	0.1097	0.1125	0.1125	0.124	0.1261	0.1275	0.1366	0.1395	0.1394	0.1459	0.1504	0.1496	0.1566	0.1602	0.1594	0.1684	0.169	0.1703	0.1813	0.1816	0.1731	0.1918	0.189	0.1886	0.0804	0.0804	0.0809
	4.09744	0.0876	0.0882	0.3301	0.0929	0.0921	0.0912	0.0926	0.0946	0.0952	0.1129	0.1159	0.1161	0.1296	0.132	0.1333	0.1428	0.1467	0.1467	0.1552	0.1604	0.1586	0.1678	0.1717	0.1706	0.1799	0.181	0.1815	0.1889	0.1896	0.1836	0.2002	0.1973	0.1973	0.0804	0.0804	0.0811
	4.33847	0.0873	0.088	0.3209	0.0928	0.092	0.0911	0.0932	0.0956	0.0964	0.1166	0.1191	0.1197	0.1353	0.1378	0.1398	0.1493	0.1557	0.1555	0.1656	0.1715	0.1687	0.1781	0.1822	0.1805	0.1876	0.1884	0.189	0.1978	0.1978	0.1912	0.2096	0.2068	0.2068	0.0804	0.0804	0.0812
	4.5795	0.0872	0.0878	0.3185	0.0926	0.092	0.0913	0.0942	0.0968	0.0977	0.1196	0.1238	0.1245	0.1409	0.1448	0.1469	0.1585	0.1656	0.1645	0.1756	0.1812	0.1776	0.1856	0.19	0.1885	0.196	0.1971	0.1983	0.208	0.2076	0.2003	0.2215	0.2176	0.2179	0.0806	0.0806	0.0811
	4.82053	0.0872	0.0876	0.1331	0.0925	0.0918	0.091	0.0951	0.0981	0.099	0.1239	0.129	0.1296	0.1468	0.1543	0.1551	0.1701	0.176	0.1739	0.183	0.189	0.1861	0.1939	0.1986	0.1975	0.2059	0.2071	0.2095	0.2199	0.2194	0.2116	0.2347	0.2308	0.2315	0.0805	0.0805	0.0814
	5.06156	0.0873	0.0874	0.1226	0.0924	0.0918	0.0909	0.096	0.0996	0.1005	0.1297	0.1345	0.1354	0.1545	0.1636	0.1643	0.1775	0.1843	0.1817	0.1919	0.1978	0.1947	0.2044	0.2093	0.2085	0.2183	0.219	0.222	0.2328	0.2329	0.2247	0.2474	0.2434	0.2442	0.0805	0.0804	0.0812
	5.30258	0.0869	0.087	0.119	0.0926	0.0916	0.0907	0.097	0.1012	0.1021	0.1354	0.1404	0.1418	0.1636	0.1728	0.1719	0.1856	0.1923	0.1903	0.2018	0.2088	0.206	0.2166	0.2219	0.2208	0.231	0.2316	0.2345	0.2463	0.2458	0.2369	0.261	0.2571	0.258	0.0806	0.0806	0.0811
	5.54361	0.0868	0.087	0.1139	0.0924	0.0914	0.0908	0.0983	0.1031	0.1043	0.1413	0.1489	0.1495	0.1713	0.1804	0.1799	0.1944	0.2026	0.2003	0.2137	0.2212	0.2176	0.2294	0.2346	0.2328	0.2438	0.2447	0.2475	0.2597	0.2595	0.2497	0.2757	0.2713	0.2725	0.0805	0.0804	0.0812
	5.78461	0.0866	0.0868	0.1099	0.0921	0.0914	0.0906	0.0996	0.1049	0.1062	0.1475	0.1572	0.1572	0.1794	0.1888	0.1882	0.2053	0.214	0.2123	0.2262	0.2342	0.2299	0.2416	0.2483	0.2461	0.258	0.2593	0.2627	0.2755	0.2752	0.2648	0.2922	0.2879	0.2896	0.0805	0.0804	0.0811
	6.02564	0.0865	0.0866	0.2432	0.0921	0.0911	0.0905	0.1017	0.1069	0.1085	0.1537	0.1659	0.1655	0.1881	0.1984	0.1985	0.2181	0.2266	0.2244	0.2396	0.2476	0.2437	0.2563	0.2628	0.2613	0.2737	0.2749	0.2787	0.2929	0.2927	0.2816	0.3104	0.3063	0.3077	0.0804	0.0803	0.0811
	6.26667	0.0852	0.0865	0.2437	0.0919	0.0911	0.0904	0.1031	0.1092	0.1112	0.16	0.1727	0.1723	0.1975	0.2101	0.2101	0.2304	0.2404	0.238	0.2535	0.263	0.2586	0.2723	0.2794	0.2778	0.2907	0.2929	0.2967	0.3112	0.3111	0.2999	0.332	0.3257	0.3282	0.0805	0.0803	0.0813
	6.50769	0.0853	0.0862	0.217	0.0914	0.0909	0.0902	0.1048	0.1116	0.1141	0.1662	0.1808	0.1797	0.2098	0.2227	0.2222	0.2444	0.2547	0.2524	0.2693	0.2792	0.2758	0.2894	0.2975	0.296	0.3097	0.3123	0.3169	0.3315	0.3317	0.3192	0.3523	0.3472	0.3496	0.0806	0.0804	0.0812
	6.74872	0.0851	0.0861	0.094	0.0915	0.0906	0.0899	0.1067	0.1142	0.1159	0.1725	0.1895	0.1883	0.2214	0.2353	0.2349	0.2593	0.2706	0.2686	0.2872	0.2971	0.2942	0.3082	0.3169	0.3161	0.3297	0.3325	0.3379	0.3529	0.3526	0.3407	0.3729	0.3673	0.369	0.0805	0.0803	0.081
	6.98975	0.0849	0.0859	0.1633	0.0911	0.0904	0.0899	0.109	0.1171	0.1193	0.1804	0.1992	0.1985	0.2339	0.2494	0.2495	0.2758	0.2878	0.286	0.3048	0.3171	0.313	0.3287	0.3378	0.3367	0.3507	0.3535	0.3583	0.3733	0.3733	0.3612	0.396	0.3897	0.3919	0.0805	0.0803	0.0812
	7.23078	0.085	0.0859	0.0895	0.0909	0.0904	0.09	0.1121	0.1206	0.1232	0.1911	0.2108	0.2101	0.2478	0.2644	0.2648	0.2929	0.3065	0.3041	0.3258	0.3376	0.3336	0.3499	0.3585	0.3562	0.3723	0.3741	0.3789	0.3967	0.3965	0.3822	0.4202	0.4142	0.4175	0.0806	0.0803	0.081
	7.47181	0.0847	0.0857	0.0883	0.0907	0.09	0.0895	0.1128	0.1236	0.127	0.201	0.2217	0.2212	0.2625	0.2807	0.2818	0.3116	0.3266	0.3243	0.3458	0.3585	0.3535	0.3704	0.3801	0.3779	0.395	0.3978	0.4043	0.4216	0.4219	0.4078	0.4607	0.4446	0.4558	0.0805	0.0804	0.0819
	7.71283	0.0846	0.0862	0.0861	0.0905	0.0902	0.0901	0.1161	0.1288	0.132	0.211	0.2343	0.2344	0.2782	0.2991	0.3009	0.3317	0.347	0.3452	0.3657	0.3797	0.3755	0.3932	0.4037	0.4026	0.4192	0.4232	0.4306	0.4619	0.4582	0.435	0.4927	0.4864	0.4881	0.0805	0.0804	0.0822
	7.95386	0.0844	0.0864	0.0873	0.0902	0.0904	0.0902	0.1192	0.1331	0.1372	0.2223	0.248	0.2482	0.2968	0.3193	0.321	0.3519	0.3675	0.366	0.3894	0.4044	0.3991	0.4187	0.43	0.429	0.4605	0.466	0.4813	0.488	0.4915	0.4825	0.5198	0.5162	0.5184	0.0807	0.0807	0.0824
	8.19489	0.0847	0.0859	0.086	0.09	0.0899	0.0897	0.1226	0.1378	0.1421	0.2343	0.2621	0.2627	0.3158	0.3384	0.3397	0.3738	0.3896	0.3873	0.4143	0.4293	0.4243	0.4622	0.4793	0.4762	0.4855	0.4897	0.4999	0.5147	0.5219	0.5058	0.5356	0.5312	0.5309	0.0807	0.0805	0.082
	8.43589	0.0843	0.0856	0.0855	0.0896	0.0894	0.0894	0.1263	0.1434	0.1468	0.2468	0.2777	0.2785	0.3354	0.358	0.3586	0.3967	0.4138	0.4121	0.4576	0.478	0.4702	0.4835	0.4965	0.4968	0.5146	0.5193	0.5243	0.5299	0.5368	0.5272	0.5479	0.547	0.5435	0.0805	0.0803	0.0818
	8.67692	0.0842	0.0856	0.0854	0.0896	0.0895	0.0893	0.1297	0.1492	0.1521	0.2618	0.2953	0.2958	0.3556	0.3794	0.3805	0.4243	0.4506	0.46	0.4779	0.4957	0.4904	0.5119	0.5241	0.5199	0.5299	0.5349	0.5359	0.5454	0.5502	0.538	0.5662	0.5613	0.56	0.0806	0.0805	0.082
	8.91794	0.0841	0.0853	0.0849	0.0893	0.0891	0.089	0.133	0.1544	0.1578	0.2774	0.3144	0.3151	0.3765	0.4021	0.404	0.4611	0.4778	0.4764	0.5068	0.5218	0.5155	0.5266	0.5383	0.5316	0.5449	0.5479	0.551	0.558	0.5679	0.555	0.5789	0.5754	0.5727	0.0807	0.0803	0.0818
	9.15897	0.084	0.0853	0.0862	0.0891	0.088	0.0889	0.1366	0.1604	0.1626	0.2953	0.3337	0.3341	0.4014	0.4298	0.4469	0.4877	0.5071	0.5045	0.5215	0.5364	0.5286	0.5424	0.5529	0.5484	0.5594	0.564	0.5659	0.5714	0.581	0.5685	0.5906	0.5885	0.5874	0.0805	0.0803	0.0819
	9.4	0.0839	0.0851	0.0859	0.0889	0.0878	0.0889	0.1406	0.1654	0.168	0.3133	0.3518	0.3523	0.4466	0.4651	0.4662	0.5091	0.5248	0.5204	0.5366	0.5516	0.5439	0.5567	0.5685	0.5627	0.5727	0.5777	0.5796	0.5828	0.5941	0.5821	0.6031	0.5997	0.5981	0.0804	0.0802	0.0818
	9.64103	0.0838	0.0864	0.0873	0.0886	0.0889	0.0897	0.1445	0.1727	0.176	0.332	0.3733	0.3737	0.4628	0.4936	0.496	0.5219	0.5367	0.5334	0.5536	0.5682	0.5602	0.5701	0.5834	0.5777	0.5862	0.5921	0.5946	0.5952	0.6068	0.5956	0.6141	0.6114	0.6098	0.0812	0.0812	0.0832
	9.88206	0.0839	0.0859	0.0857	0.0889	0.0884	0.0893	0.1489	0.1793	0.1832	0.3517	0.3951	0.3953	0.4899	0.5143	0.5138	0.5386	0.5552	0.5519	0.5671	0.582	0.5736	0.5829	0.5961	0.591	0.5963	0.6034	0.6052	0.6057	0.6177	0.6053	0.6199	0.6195	0.6169	0.0811	0.0809	0.083
	10.1231	0.0838	0.0853	0.0862	0.0887	0.0876	0.0884	0.1537	0.1866	0.1901	0.3724	0.4192	0.4257	0.5041	0.5262	0.5244	0.5537	0.5699	0.5656	0.5798	0.5956	0.5881	0.5928	0.6076	0.602	0.6064	0.613	0.6155	0.6103	0.624	0.6146	0.6256	0.6261	0.6232	0.0808	0.0807	0.0818
	10.3641	0.0836	0.085	0.0849	0.0885	0.0874	0.0882	0.1586	0.1941	0.1982	0.3958	0.4579	0.4562	0.5186	0.5432	0.5419	0.5693	0.5838	0.5804	0.592	0.6064	0.5984	0.602	0.6165	0.613	0.612	0.6196	0.6215	0.6155	0.6303	0.6211	0.6301	0.6308	0.6279	0.0807	0.0806	0.0818
	10.6052	0.0836	0.0849	0.0847	0.0885	0.0871	0.088	0.1643	0.2022	0.2071	0.4408	0.4822	0.4831	0.5384	0.5583	0.557	0.5829	0.5957	0.5915	0.6022	0.6162	0.6094	0.6099	0.6217	0.6177	0.6175	0.624	0.6279	0.6205	0.6353	0.6265	0.6353	0.6359	0.6333	0.0807	0.0805	0.0818
	10.8462	0.0836	0.0844	0.0838	0.088	0.0866	0.0874	0.1709	0.2112	0.2167	0.4571	0.5054	0.5036	0.5547	0.5716	0.5718	0.5935	0.6058	0.6015	0.6092	0.6227	0.6152	0.6153	0.6276	0.6222	0.6229	0.6285	0.6306	0.6256	0.6396	0.6317	0.6403	0.6403	0.6379	0.0805	0.0802	0.0811
	11.0873	0.0834	0.0844	0.0841	0.0877	0.0865	0.0873	0.1777	0.2221	0.2279	0.4839	0.5171	0.5179	0.5685	0.5852	0.5838	0.6018	0.6137	0.6088	0.6154	0.6292	0.6203	0.6208	0.6333	0.6271	0.6283	0.6338	0.6356	0.629	0.6453	0.6365	0.6445	0.6448	0.6412	0.0806	0.0804	0.0811
	11.3283	0.0835	0.0842	0.0838	0.0876	0.0862	0.087	0.1848	0.2338	0.2403	0.4994	0.5341	0.5335	0.5797	0.5952	0.5931	0.6083	0.6199	0.6144	0.6203	0.6331	0.6249	0.6263	0.6381	0.6319	0.6334	0.639	0.6402	0.6313	0.6469	0.6396	0.6461	0.6463	0.6443	0.0805	0.0803	0.081
	11.5693	0.0833	0.0841	0.0842	0.0875	0.086	0.0871	0.1924	0.2465	0.2544	0.5161	0.5518	0.551	0.5899	0.6036	0.6017	0.6136	0.6242	0.6189	0.6252	0.6379	0.63	0.6314	0.6435	0.6383	0.6369	0.6422	0.6446	0.6331	0.6485	0.6426	0.647	0.6479	0.647	0.0805	0.0802	0.0821
	11.8104	0.0833	0.0845	0.0845	0.0874	0.0864	0.0873	0.2007	0.2608	0.2697	0.5401	0.5655	0.565	0.5958	0.6095	0.6069	0.6169	0.6286	0.6229	0.63	0.6431	0.6347	0.6346	0.6473	0.6418	0.6384	0.6445	0.6461	0.634	0.6502	0.6443	0.6475	0.6488	0.648	0.0806	0.0804	0.0819
	12.0514	0.0831	0.086	0.0852	0.0872	0.0876	0.0886	0.2106	0.2783	0.287	0.5546	0.5796	0.579	0.6011	0.6156	0.6125	0.6217	0.6339	0.6285	0.6345	0.6484	0.6407	0.6371	0.6506	0.6457	0.6407	0.6469	0.6497	0.6361	0.6532	0.6474	0.6497	0.6509	0.6504	0.0816	0.0815	0.0836
	12.2924	0.0833	0.0849	0.0842	0.0872	0.0864	0.0872	0.2215	0.2942	0.3037	0.5682	0.5893	0.5872	0.6059	0.6186	0.6156	0.6264	0.6374	0.6317	0.6371	0.6502	0.6422	0.6384	0.6516	0.6461	0.6413	0.6467	0.649	0.6365	0.6528	0.6467	0.6495	0.6502	0.6489	0.0808	0.0806	0.082
	12.5334	0.0832	0.0843	0.0838	0.087	0.0858	0.0867	0.2339	0.3127	0.3213	0.5796	0.5975	0.5952	0.6098	0.6225	0.6187	0.6304	0.642	0.6352	0.6385	0.6512	0.6433	0.639	0.6518	0.6459	0.6421	0.6479	0.6494	0.6368	0.6528	0.6472	0.6488	0.6507	0.6487	0.0808	0.0805	0.0815
	12.7744	0.0832	0.084	0.0837	0.0869	0.0856	0.0863	0.2471	0.3304	0.3389	0.5892	0.603	0.6002	0.6138	0.6264	0.6223	0.6327	0.6433	0.637	0.6391	0.6519	0.6436	0.6397	0.6524	0.6464	0.6428	0.6477	0.6493	0.6393	0.6532	0.6473	0.6497	0.6509	0.6484	0.0806	0.0804	0.0814
	13.0155	0.0831	0.0838	0.0847	0.0867	0.0853	0.0862	0.2619	0.3487	0.3591	0.5951	0.6076	0.6052	0.6176	0.6296	0.626	0.6343	0.6446	0.6381	0.64	0.6524	0.6442	0.6403	0.6526	0.6464	0.6428	0.6478	0.6492	0.638	0.6535	0.6472	0.6498	0.6505	0.6487	0.0807	0.0804	0.081
	13.2565	0.083	0.0847	0.0842	0.0866	0.086	0.0869	0.2781	0.3702	0.3827	0.6008	0.6126	0.6095	0.6215	0.6339	0.6304	0.6355	0.6457	0.6398	0.6407	0.6531	0.6453	0.6405	0.6533	0.6479	0.6433	0.649	0.6508	0.6391	0.6537	0.6486	0.6501	0.651	0.6497	0.081	0.0809	0.0825
	13.4975	0.083	0.0842	0.085	0.0864	0.0855	0.0864	0.2957	0.3922	0.4065	0.6047	0.6164	0.6128	0.6241	0.636	0.632	0.6356	0.6462	0.6401	0.6409	0.653	0.645	0.6409	0.6533	0.6477	0.6431	0.6486	0.6505	0.6394	0.6536	0.6484	0.6498	0.6514	0.6501	0.0807	0.0805	0.082
	13.7386	0.0835	0.0859	0.0855	0.087	0.0869	0.088	0.3151	0.4215	0.4541	0.6097	0.6221	0.6186	0.6263	0.6388	0.6349	0.6369	0.6479	0.6424	0.642	0.6545	0.6462	0.642	0.6547	0.6492	0.6444	0.6498	0.6523	0.641	0.655	0.65	0.6531	0.6531	0.6519	0.082	0.082	0.0838
	13.9796	0.083	0.0845	0.0842	0.0863	0.0855	0.0865	0.3348	0.4615	0.4744	0.6129	0.6246	0.6208	0.627	0.6386	0.6339	0.6367	0.6469	0.6405	0.6411	0.6531	0.6451	0.641	0.6537	0.6479	0.6433	0.6489	0.6505	0.6381	0.6543	0.6485	0.652	0.6525	0.6499	0.081	0.0808	0.0823
	14.2206	0.0829	0.084	0.0834	0.0861	0.0849	0.0859	0.3532	0.486	0.4904	0.6161	0.6267	0.6234	0.6267	0.638	0.6337	0.6364	0.6462	0.6402	0.6409	0.6528	0.6443	0.6411	0.6527	0.6472	0.6434	0.6477	0.6501	0.6397	0.6534	0.6476	0.6503	0.6515	0.6491	0.0809	0.0805	0.0816
	14.4616	0.0829	0.0837	0.0831	0.0859	0.0844	0.0853	0.3753	0.4997	0.5027	0.6191	0.6294	0.6261	0.6271	0.6377	0.6335	0.6363	0.6459	0.6392	0.6408	0.6528	0.6439	0.6408	0.6525	0.6465	0.643	0.6477	0.6489	0.6399	0.6532	0.6471	0.6526	0.6519	0.6488	0.0806	0.0803	0.0811
	14.7027	0.0829	0.0837	0.0836	0.0859	0.0844	0.0853	0.4002	0.5128	0.5192	0.6218	0.6315	0.6281	0.6273	0.6382	0.6335	0.6365	0.6456	0.6392	0.6403	0.6523	0.6436	0.6406	0.6521	0.6459	0.643	0.6474	0.649	0.6388	0.653	0.6469	0.6527	0.6527	0.6501	0.0806	0.0803	0.0816
	14.9437	0.0828	0.0842	0.0834	0.0859	0.0851	0.0858	0.4435	0.5315	0.5335	0.6247	0.6337	0.6296	0.6279	0.6387	0.6342	0.6367	0.6462	0.6404	0.6411	0.6525	0.6444	0.6409	0.6523	0.6468	0.644	0.6481	0.6498	0.6423	0.6545	0.6484	0.6543	0.6545	0.6525	0.0808	0.0806	0.0823
	15.1847	0.0829	0.0857	0.0857	0.0861	0.0862	0.0872	0.4692	0.5463	0.5466	0.6264	0.6353	0.6317	0.6281	0.6398	0.6358	0.6372	0.6471	0.6411	0.6416	0.6535	0.6453	0.6418	0.6537	0.6482	0.6463	0.6499	0.6519	0.6422	0.657	0.6509	0.6561	0.6565	0.6553	0.0819	0.0817	0.0839
	15.4257	0.0829	0.085	0.0842	0.0859	0.0855	0.0864	0.4855	0.5573	0.5566	0.6271	0.635	0.6316	0.6278	0.6392	0.6347	0.6367	0.6461	0.6402	0.6413	0.653	0.6446	0.6424	0.654	0.6481	0.6461	0.6503	0.6523	0.6421	0.6569	0.6508	0.6561	0.6573	0.655	0.0812	0.0812	0.0832
	15.6668	0.0828	0.0845	0.0837	0.0857	0.0849	0.0858	0.4992	0.5669	0.5651	0.6274	0.6352	0.6311	0.6281	0.6386	0.6337	0.6366	0.6457	0.64	0.6421	0.6536	0.6451	0.6434	0.6545	0.6486	0.6467	0.6508	0.6523	0.6443	0.6575	0.6513	0.6563	0.6571	0.6549	0.0811	0.0809	0.0828
	15.9078	0.0827	0.0848	0.0838	0.0857	0.0852	0.0858	0.5208	0.5753	0.5721	0.6277	0.6353	0.6315	0.6273	0.6387	0.6341	0.6371	0.6459	0.6399	0.6431	0.6542	0.6452	0.6437	0.655	0.6492	0.6468	0.6516	0.6529	0.6428	0.6574	0.6518	0.6571	0.6565	0.655	0.0811	0.081	0.0829
	16.1488	0.0828	0.0847	0.0839	0.0855	0.0848	0.0859	0.5343	0.5828	0.579	0.6278	0.6352	0.6315	0.6273	0.6387	0.6342	0.638	0.6476	0.6409	0.6433	0.6549	0.6465	0.6441	0.6556	0.6497	0.6473	0.6514	0.6532	0.6431	0.6588	0.6522	0.6569	0.6578	0.6554	0.0813	0.0811	0.083
	16.3898	0.0826	0.0845	0.0838	0.0854	0.0843	0.0857	0.5456	0.587	0.5822	0.6272	0.6343	0.6314	0.6271	0.6378	0.6344	0.6384	0.6467	0.6418	0.643	0.6543	0.6467	0.6438	0.655	0.6502	0.6466	0.6511	0.6541	0.6441	0.6569	0.6533	0.656	0.657	0.6568	0.0806	0.0808	0.0838
	16.6309	0.0825	0.0838	0.0831	0.0852	0.0837	0.0846	0.5562	0.5912	0.5853	0.6275	0.6342	0.63	0.628	0.6387	0.6339	0.6387	0.6477	0.6407	0.6437	0.6546	0.6455	0.644	0.6551	0.6487	0.6467	0.6509	0.6524	0.6436	0.6576	0.6515	0.6566	0.6575	0.6549	0.0806	0.0804	0.082
	16.8719	0.0826	0.0842	0.0834	0.0853	0.0841	0.085	0.5657	0.5956	0.5895	0.6276	0.6343	0.6303	0.6291	0.64	0.6348	0.6392	0.6484	0.6413	0.6443	0.6548	0.6458	0.6447	0.6556	0.6492	0.6472	0.6518	0.6529	0.6449	0.6587	0.6517	0.6577	0.6584	0.6554	0.0809	0.0807	0.0823
	17.1129	0.0831	0.0858	0.0848	0.0857	0.0855	0.0866	0.575	0.6007	0.5948	0.6284	0.6357	0.6319	0.6307	0.642	0.6374	0.6404	0.6499	0.6434	0.6453	0.6564	0.648	0.6456	0.657	0.6515	0.6487	0.6528	0.6551	0.6445	0.6596	0.6544	0.6587	0.6599	0.6583	0.0821	0.082	0.0844
	17.3539	0.0826	0.084	0.0839	0.0851	0.0837	0.0846	0.5794	0.6026	0.5956	0.6275	0.6341	0.6301	0.6302	0.6403	0.6353	0.6395	0.6483	0.6415	0.6444	0.6548	0.6459	0.6447	0.6556	0.6492	0.6475	0.6514	0.6534	0.645	0.6582	0.652	0.6574	0.6587	0.656	0.0809	0.0808	0.0823
	17.5949	0.0829	0.0843	0.0841	0.085	0.0838	0.0848	0.5835	0.6055	0.5986	0.6274	0.6353	0.6318	0.63	0.6403	0.6361	0.6394	0.6482	0.6424	0.6441	0.655	0.6469	0.6444	0.6554	0.6504	0.6471	0.6517	0.6538	0.6433	0.659	0.6532	0.658	0.6585	0.6571	0.0808	0.0807	0.0835
	17.836	0.0825	0.0839	0.0837	0.085	0.0837	0.0843	0.5878	0.608	0.6007	0.6282	0.6363	0.6315	0.6305	0.6403	0.6353	0.6398	0.648	0.641	0.6443	0.6546	0.6459	0.6444	0.6553	0.6488	0.6478	0.6513	0.6524	0.6435	0.6582	0.6521	0.6573	0.6589	0.6559	0.0808	0.0807	0.082
	18.077	0.0826	0.084	0.0836	0.0844	0.0836	0.0843	0.5911	0.6096	0.6019	0.629	0.6361	0.6318	0.63	0.6397	0.6351	0.6395	0.6478	0.6409	0.6444	0.6546	0.6453	0.6443	0.6552	0.6484	0.6475	0.6513	0.6525	0.6432	0.658	0.6516	0.6582	0.6585	0.6554	0.0809	0.0807	0.0823
	18.318	0.0825	0.0841	0.0832	0.0841	0.0835	0.0844	0.5946	0.611	0.6038	0.6296	0.6361	0.6317	0.6299	0.64	0.6353	0.6392	0.6477	0.6412	0.6439	0.6544	0.6456	0.6441	0.6551	0.6488	0.6471	0.6512	0.6529	0.6438	0.6578	0.6524	0.6571	0.6577	0.6561	0.081	0.0807	0.0827
	18.5591	0.0825	0.0841	0.0833	0.0841	0.0835	0.0843	0.5972	0.6124	0.6044	0.6301	0.6362	0.6316	0.6297	0.6401	0.6348	0.6391	0.6476	0.6408	0.6438	0.6542	0.645	0.6439	0.6547	0.6484	0.6471	0.6508	0.6525	0.6429	0.6578	0.6521	0.6571	0.6582	0.6558	0.0809	0.0808	0.0827
	18.8001	0.0825	0.0838	0.083	0.0839	0.0832	0.0841	0.6001	0.6134	0.605	0.6303	0.6359	0.6315	0.6299	0.6396	0.6346	0.6393	0.6473	0.6405	0.644	0.6538	0.6448	0.6438	0.6543	0.648	0.6471	0.6509	0.6523	0.6431	0.6575	0.6518	0.6574	0.6579	0.6556	0.0808	0.0807	0.0824
	19.0411	0.0826	0.0842	0.0833	0.0838	0.0837	0.0844	0.602	0.614	0.6054	0.6302	0.6362	0.6316	0.6296	0.6396	0.6345	0.6391	0.6471	0.6401	0.6435	0.6537	0.6449	0.6436	0.6543	0.6477	0.6465	0.6506	0.6518	0.6428	0.6577	0.6515	0.6568	0.6581	0.6552	0.0811	0.0811	0.0829
	19.2821	0.0826	0.0842	0.0834	0.0838	0.0835	0.0843	0.604	0.6146	0.6056	0.6303	0.6364	0.6317	0.6298	0.6395	0.6347	0.639	0.6472	0.6406	0.6443	0.6538	0.645	0.6437	0.6546	0.6481	0.6468	0.6509	0.6521	0.6445	0.6584	0.6519	0.6572	0.6582	0.6557	0.081	0.081	0.0829
	19.5231	0.0825	0.0837	0.0829	0.0838	0.0827	0.0836	0.605	0.6143	0.6049	0.6302	0.6357	0.6315	0.6298	0.6393	0.6339	0.6394	0.647	0.6397	0.6439	0.6535	0.6441	0.644	0.6545	0.6477	0.647	0.651	0.6518	0.6435	0.6582	0.6515	0.6574	0.6582	0.6556	0.0809	0.0807	0.0819
	19.7642	0.0825	0.0841	0.0833	0.0838	0.0831	0.0841	0.6054	0.614	0.605	0.6301	0.6354	0.6311	0.6291	0.6388	0.634	0.6387	0.6462	0.6398	0.6432	0.6532	0.644	0.6434	0.6538	0.6474	0.6468	0.6503	0.6516	0.6451	0.6575	0.6516	0.6573	0.6581	0.6555	0.0811	0.081	0.0828

## Sheet: Data Fig. S3 dkatA + A 37°C
	t in h	80 mM H2O2			40 mM H2O2			20 mM H2O2			10 mM H2O2			5 mM H2O2			2.5 mM H2O2			1.25 mM H2O2			625 µM H2O2			313 µM H2O2			156 µM H2O2			+			-
		B	C	D	B	C	D	B	C	D	B	C	D	B	C	D	B	C	D	B	C	D	B	C	D	B	C	D	B	C	D	B	C	D	B	C	D
	0	0.0931	0.0932	0.0934	0.0904	0.091	0.0911	0.0902	0.0911	0.0913	0.0905	0.0912	0.0924	0.0915	0.0914	0.0926	0.092	0.092	0.0924	0.0912	0.0919	0.094	0.0914	0.0917	0.0928	0.0923	0.0924	0.0926	0.0927	0.0923	0.0936	0.0921	0.0917	0.0931	0.0804	0.0813	0.0812
	0.241028	0.0917	0.0926	0.0931	0.0898	0.0899	0.0903	0.0913	0.0907	0.0911	0.0902	0.0912	0.0925	0.0914	0.0917	0.0927	0.0931	0.0931	0.0935	0.0927	0.0935	0.0955	0.0934	0.0934	0.0946	0.0935	0.0935	0.0944	0.0954	0.0942	0.0955	0.0943	0.0936	0.0949	0.0803	0.081	0.081
	0.482056	0.0898	0.0901	0.0929	0.0894	0.0897	0.0893	0.0898	0.091	0.0906	0.0903	0.0917	0.0924	0.0927	0.0928	0.0939	0.095	0.0951	0.0956	0.0955	0.0959	0.0977	0.0964	0.0958	0.0973	0.0962	0.096	0.0971	0.0976	0.0964	0.0982	0.097	0.096	0.0979	0.0802	0.0809	0.0809
	0.723083	0.0888	0.0897	0.0936	0.0894	0.088	0.0888	0.0885	0.0896	0.0904	0.091	0.0917	0.0928	0.0951	0.0949	0.0962	0.0985	0.098	0.0985	0.0987	0.0985	0.1008	0.0991	0.0986	0.1	0.1059	0.0987	0.0998	0.1003	0.099	0.1012	0.1002	0.0987	0.1007	0.0802	0.0809	0.0809
	0.964111	0.0885	0.0893	0.0899	0.0872	0.088	0.0884	0.0886	0.0894	0.0901	0.0904	0.0919	0.0923	0.0982	0.0975	0.099	0.1037	0.1006	0.1013	0.1013	0.101	0.1033	0.1019	0.1017	0.1025	0.1018	0.1012	0.1023	0.1032	0.1017	0.1035	0.104	0.1026	0.1035	0.0802	0.0809	0.0808
	1.20514	0.088	0.0888	0.0894	0.0868	0.0874	0.0881	0.0881	0.0889	0.0896	0.0911	0.0924	0.0936	0.1012	0.1002	0.1017	0.1041	0.103	0.1035	0.1036	0.1031	0.1054	0.1041	0.1034	0.1048	0.1041	0.1034	0.1047	0.1057	0.1038	0.1057	0.1057	0.1037	0.1058	0.0801	0.0809	0.0808
	1.44617	0.0878	0.0884	0.0894	0.0864	0.087	0.0879	0.0907	0.0886	0.0894	0.0925	0.0935	0.0944	0.1041	0.1027	0.1049	0.1061	0.1051	0.106	0.1053	0.1056	0.1076	0.1058	0.1055	0.1071	0.1119	0.1056	0.1067	0.1071	0.1061	0.108	0.1077	0.106	0.1084	0.0802	0.0809	0.0808
	1.68719	0.0885	0.088	0.0888	0.086	0.0866	0.0874	0.0873	0.0883	0.089	0.0942	0.0949	0.096	0.1065	0.1059	0.1075	0.1073	0.1073	0.1082	0.1072	0.1073	0.1098	0.1077	0.1075	0.1092	0.1199	0.1076	0.109	0.1095	0.108	0.1101	0.1098	0.1083	0.1107	0.0801	0.081	0.0808
	1.92822	0.0886	0.0876	0.0887	0.0857	0.0862	0.0869	0.0866	0.0877	0.0885	0.0964	0.0963	0.0978	0.109	0.108	0.1103	0.1098	0.1094	0.1103	0.1096	0.1094	0.1126	0.1103	0.11	0.1115	0.1142	0.1099	0.1114	0.1122	0.1104	0.1124	0.1131	0.1113	0.1131	0.0801	0.0809	0.0807
	2.16922	0.0874	0.0874	0.0884	0.0854	0.086	0.0867	0.0863	0.0875	0.0882	0.0987	0.0989	0.1	0.1117	0.1102	0.112	0.1123	0.1123	0.1137	0.1125	0.1124	0.1154	0.114	0.1133	0.1152	0.1287	0.1132	0.1155	0.1158	0.1139	0.1164	0.1172	0.1143	0.1174	0.0801	0.0809	0.0808
	2.41025	0.0865	0.0871	0.0904	0.0851	0.0856	0.0863	0.0859	0.0872	0.0878	0.1009	0.1017	0.1022	0.1146	0.1137	0.1154	0.1167	0.1163	0.1177	0.1181	0.1166	0.1196	0.1185	0.1182	0.1203	0.1195	0.1177	0.1203	0.1211	0.1183	0.1218	0.1216	0.1187	0.1227	0.0801	0.0809	0.0806
	2.65128	0.0864	0.0867	0.0887	0.0849	0.0854	0.0861	0.0859	0.0868	0.0874	0.1028	0.1033	0.1046	0.1186	0.1178	0.1198	0.1223	0.1209	0.1228	0.1233	0.1214	0.1258	0.1258	0.1226	0.1261	0.13	0.1227	0.1266	0.1272	0.1235	0.1272	0.1281	0.1262	0.1292	0.0801	0.0809	0.0806
	2.89231	0.0862	0.0869	0.0875	0.0847	0.0852	0.0858	0.0854	0.0868	0.0872	0.1047	0.1052	0.1063	0.1234	0.1227	0.1247	0.1286	0.126	0.1291	0.1296	0.1266	0.1321	0.1308	0.1288	0.1328	0.1363	0.1299	0.1336	0.1343	0.1305	0.1345	0.1353	0.1319	0.1373	0.0801	0.0809	0.0805
	3.13333	0.0862	0.0862	0.0871	0.0846	0.0852	0.0857	0.0853	0.0866	0.0872	0.1076	0.1084	0.1088	0.1301	0.1282	0.1316	0.1336	0.1328	0.1355	0.1346	0.1332	0.139	0.1367	0.1353	0.1404	0.1382	0.1365	0.1415	0.1403	0.1372	0.1429	0.1451	0.1393	0.1461	0.0801	0.0809	0.0808
	3.37436	0.0861	0.0859	0.087	0.0844	0.085	0.0855	0.085	0.0871	0.0868	0.1099	0.1114	0.1114	0.135	0.1345	0.1366	0.1391	0.1381	0.142	0.1401	0.1388	0.1465	0.1426	0.1427	0.1477	0.1463	0.1429	0.1484	0.1461	0.1439	0.1497	0.1497	0.1463	0.1524	0.0801	0.0809	0.0806
	3.61539	0.0855	0.0858	0.0866	0.0842	0.0849	0.0853	0.0849	0.0869	0.0867	0.1128	0.1152	0.1143	0.1391	0.1396	0.1426	0.1518	0.1433	0.1483	0.1459	0.1458	0.1526	0.1484	0.1493	0.1549	0.1503	0.1493	0.1558	0.1529	0.1508	0.1568	0.156	0.1538	0.1616	0.0801	0.0809	0.0807
	3.85642	0.0862	0.0857	0.0875	0.084	0.0847	0.0853	0.0847	0.0868	0.0867	0.116	0.1196	0.1182	0.1449	0.1443	0.1486	0.153	0.1503	0.1556	0.1525	0.1518	0.1603	0.1577	0.1559	0.1631	0.1749	0.157	0.1645	0.162	0.1589	0.166	0.165	0.1618	0.1704	0.0801	0.0809	0.0807
	4.09744	0.0854	0.0853	0.0861	0.0838	0.0845	0.085	0.0845	0.086	0.0862	0.1202	0.1249	0.1228	0.1535	0.1506	0.1562	0.1609	0.1585	0.1636	0.1614	0.1603	0.1697	0.1662	0.1648	0.1732	0.1812	0.1658	0.1748	0.1719	0.169	0.1769	0.1778	0.1724	0.1827	0.0801	0.0808	0.0805
	4.33847	0.0851	0.0851	0.0874	0.0837	0.0842	0.0848	0.0844	0.0863	0.0859	0.124	0.1294	0.1263	0.1589	0.1592	0.1641	0.1697	0.1674	0.1744	0.1713	0.1698	0.1823	0.1769	0.1751	0.1856	0.1794	0.177	0.188	0.1844	0.1797	0.1898	0.1874	0.1853	0.1963	0.0801	0.0808	0.0804
	4.5795	0.0852	0.0849	0.0863	0.0836	0.0841	0.0848	0.0842	0.0861	0.0857	0.1299	0.1328	0.1306	0.1719	0.1701	0.1752	0.1819	0.1788	0.1875	0.1827	0.1814	0.1951	0.1876	0.1876	0.1989	0.205	0.1901	0.2015	0.1948	0.1928	0.2037	0.2001	0.1986	0.2107	0.08	0.0808	0.0803
	4.82053	0.0858	0.0848	0.0856	0.0834	0.084	0.0845	0.0841	0.0853	0.0855	0.1307	0.1371	0.1356	0.1808	0.1805	0.1893	0.2074	0.1913	0.1998	0.195	0.1943	0.2078	0.1976	0.2006	0.2117	0.2232	0.2034	0.2156	0.2067	0.2098	0.2183	0.2128	0.2119	0.2267	0.08	0.0808	0.0803
	5.06156	0.0848	0.0847	0.0887	0.0833	0.0837	0.0844	0.0839	0.0849	0.0851	0.1342	0.1426	0.1386	0.192	0.1924	0.2	0.2041	0.2022	0.2111	0.2056	0.2049	0.2186	0.2096	0.2119	0.2234	0.229	0.2145	0.2294	0.2182	0.2177	0.2325	0.229	0.2263	0.2424	0.08	0.0807	0.08
	5.30258	0.0843	0.0846	0.0853	0.0832	0.0837	0.0843	0.0839	0.0851	0.0853	0.1384	0.1478	0.1431	0.2036	0.2042	0.212	0.2156	0.2142	0.2245	0.2215	0.2169	0.2307	0.2222	0.223	0.2364	0.2442	0.2279	0.2424	0.2328	0.2305	0.2488	0.2437	0.2454	0.2591	0.08	0.0807	0.0803
	5.54361	0.0855	0.0844	0.0851	0.0831	0.0835	0.084	0.0837	0.0848	0.0849	0.1425	0.1537	0.149	0.2173	0.2184	0.2255	0.2317	0.2268	0.2375	0.2314	0.229	0.2448	0.2378	0.2362	0.2519	0.2513	0.2403	0.258	0.2524	0.248	0.2663	0.2611	0.2586	0.2812	0.08	0.0807	0.0801
	5.78461	0.0866	0.0843	0.0851	0.0829	0.0833	0.0838	0.0836	0.0847	0.0847	0.1502	0.1621	0.1563	0.2305	0.2306	0.2412	0.2461	0.2401	0.2519	0.2506	0.2414	0.2623	0.2511	0.2494	0.2682	0.2772	0.2534	0.2759	0.2688	0.2589	0.2825	0.2805	0.2759	0.3017	0.08	0.0806	0.08
	6.02564	0.0863	0.0843	0.085	0.0833	0.0833	0.0838	0.0836	0.0847	0.0847	0.1568	0.1723	0.1649	0.2464	0.2446	0.2563	0.2619	0.2559	0.2672	0.264	0.2564	0.2765	0.2747	0.2639	0.2842	0.2972	0.2676	0.2929	0.2812	0.2756	0.302	0.3026	0.2946	0.3231	0.08	0.0807	0.0801
	6.26667	0.085	0.0841	0.0849	0.0831	0.0831	0.0836	0.0834	0.0846	0.0845	0.1653	0.1826	0.1727	0.2634	0.2596	0.2729	0.2782	0.2686	0.283	0.2771	0.2694	0.2943	0.2821	0.2754	0.3028	0.3163	0.281	0.3116	0.3019	0.2938	0.3221	0.3306	0.3133	0.3472	0.08	0.0808	0.08
	6.50769	0.0845	0.0841	0.0848	0.0826	0.083	0.0835	0.0833	0.0844	0.0843	0.1747	0.1936	0.1827	0.2789	0.2732	0.2884	0.303	0.2851	0.3121	0.306	0.2837	0.3202	0.3056	0.2919	0.3267	0.3254	0.2968	0.3369	0.3234	0.3094	0.3473	0.3438	0.3435	0.3749	0.0799	0.0806	0.08
	6.74872	0.0849	0.0841	0.0847	0.0826	0.0829	0.0837	0.0834	0.0843	0.0843	0.1833	0.204	0.1907	0.3064	0.2898	0.317	0.3151	0.3095	0.3252	0.3185	0.3076	0.3304	0.323	0.3133	0.3337	0.3261	0.3221	0.3512	0.3414	0.331	0.3633	0.3588	0.3589	0.3931	0.0799	0.0806	0.0802
	6.98975	0.0831	0.084	0.0848	0.0825	0.0828	0.0834	0.0832	0.0843	0.0843	0.1951	0.215	0.2004	0.3202	0.3115	0.3275	0.3352	0.3183	0.3366	0.327	0.3196	0.3412	0.337	0.3226	0.3435	0.333	0.333	0.3548	0.3481	0.3441	0.3694	0.3684	0.3696	0.4044	0.08	0.0806	0.08
	7.23078	0.0853	0.0839	0.0847	0.0824	0.0827	0.0833	0.0831	0.0842	0.084	0.2058	0.2265	0.2118	0.3308	0.3253	0.3413	0.3559	0.3324	0.351	0.3367	0.3312	0.3515	0.3436	0.3356	0.3553	0.363	0.3404	0.3622	0.3581	0.3529	0.3744	0.3752	0.3818	0.402	0.0799	0.0806	0.0799
	7.47181	0.0846	0.084	0.0848	0.0824	0.0828	0.0832	0.0831	0.0843	0.0841	0.2147	0.24	0.228	0.3389	0.338	0.3524	0.3623	0.3423	0.3592	0.3432	0.3401	0.3612	0.3555	0.3457	0.3647	0.3757	0.3511	0.3726	0.3671	0.3602	0.384	0.3862	0.3854	0.4091	0.08	0.0806	0.08
	7.71283	0.0848	0.084	0.0847	0.0826	0.0829	0.0833	0.083	0.0843	0.0841	0.2289	0.2535	0.2397	0.3502	0.3484	0.3644	0.3755	0.3526	0.3698	0.3541	0.3505	0.371	0.3667	0.3524	0.3751	0.3721	0.3616	0.3821	0.3811	0.3699	0.3895	0.3946	0.397	0.4191	0.0801	0.0806	0.0802
	7.95386	0.0844	0.0838	0.0846	0.0822	0.0826	0.083	0.0829	0.0842	0.0838	0.2442	0.2683	0.2543	0.3616	0.3568	0.376	0.3909	0.3614	0.3793	0.3644	0.3617	0.3823	0.3737	0.3655	0.3851	0.3895	0.37	0.3935	0.3908	0.3785	0.3993	0.404	0.4043	0.4258	0.08	0.0806	0.0799
	8.19489	0.0852	0.0839	0.0846	0.0822	0.0826	0.083	0.0828	0.0842	0.0839	0.2611	0.2849	0.2679	0.3722	0.3676	0.3855	0.3799	0.3719	0.3902	0.3753	0.37	0.3885	0.3851	0.3741	0.3908	0.403	0.3793	0.3993	0.3967	0.3857	0.4069	0.4122	0.4154	0.4366	0.08	0.0806	0.0801
	8.43589	0.0841	0.084	0.0846	0.0821	0.0825	0.083	0.083	0.0843	0.0838	0.2768	0.3072	0.2863	0.3812	0.379	0.396	0.3984	0.3825	0.3965	0.3752	0.3802	0.3984	0.3893	0.3838	0.4007	0.3997	0.3862	0.4096	0.4056	0.3923	0.4157	0.4163	0.4234	0.4426	0.08	0.0807	0.0801
	8.67692	0.0838	0.0838	0.0845	0.082	0.0823	0.0829	0.0827	0.0841	0.0837	0.302	0.3172	0.3083	0.3887	0.3877	0.4007	0.3995	0.3883	0.4053	0.3838	0.3856	0.4075	0.3946	0.3896	0.4082	0.4137	0.3917	0.415	0.4079	0.4025	0.4221	0.4213	0.4287	0.444	0.08	0.0806	0.08
	8.91794	0.0845	0.0837	0.0867	0.0819	0.0823	0.083	0.0826	0.0839	0.0835	0.3143	0.3294	0.3204	0.395	0.3944	0.4106	0.4073	0.3954	0.4149	0.3868	0.3935	0.4124	0.3981	0.3989	0.4121	0.4117	0.4029	0.4182	0.4152	0.4076	0.4255	0.4263	0.4345	0.4479	0.08	0.0805	0.0799
	9.15897	0.0844	0.0839	0.0846	0.0819	0.0824	0.0828	0.0826	0.0841	0.0837	0.3226	0.3386	0.3332	0.4007	0.403	0.417	0.4111	0.4027	0.4173	0.3923	0.3976	0.4141	0.4017	0.4025	0.4151	0.4253	0.4045	0.4234	0.411	0.4128	0.4292	0.4297	0.4344	0.4496	0.0801	0.0806	0.0802
	9.4	0.0843	0.0842	0.0844	0.0819	0.0822	0.0827	0.0826	0.084	0.0835	0.3347	0.3516	0.3411	0.4033	0.4086	0.4207	0.4136	0.4057	0.4189	0.3963	0.4005	0.4159	0.4013	0.4047	0.4164	0.4132	0.4079	0.4247	0.4177	0.4136	0.4306	0.4302	0.4416	0.4525	0.08	0.0806	0.08
	9.64103	0.0846	0.0837	0.0845	0.0818	0.0822	0.0827	0.0825	0.084	0.0834	0.3428	0.3601	0.3526	0.4068	0.4123	0.423	0.4126	0.4084	0.4211	0.395	0.4029	0.4169	0.4053	0.4062	0.4182	0.4217	0.4086	0.4253	0.4201	0.4163	0.4316	0.4308	0.4423	0.4533	0.08	0.0806	0.08
	9.88206	0.0843	0.0848	0.0844	0.0819	0.0824	0.0827	0.0826	0.0839	0.0834	0.3557	0.37	0.3649	0.4098	0.4156	0.4257	0.4199	0.4116	0.4226	0.3968	0.4035	0.4213	0.4116	0.4078	0.4204	0.42	0.4116	0.4268	0.4186	0.4182	0.4338	0.4323	0.4426	0.4555	0.08	0.0806	0.0801
	10.1231	0.084	0.0837	0.0843	0.0818	0.0821	0.0826	0.0824	0.0837	0.0834	0.3637	0.3779	0.3762	0.4128	0.4188	0.4275	0.4142	0.4148	0.424	0.4019	0.4057	0.4219	0.4075	0.4098	0.4201	0.4217	0.4129	0.4279	0.4186	0.4187	0.4333	0.4356	0.4458	0.4572	0.08	0.0806	0.08
	10.3641	0.084	0.0836	0.0842	0.0817	0.082	0.0825	0.0824	0.0835	0.0832	0.3754	0.3847	0.3838	0.4162	0.4206	0.4292	0.4073	0.4158	0.4262	0.3993	0.4065	0.4231	0.4106	0.4128	0.4219	0.4192	0.4142	0.4285	0.4244	0.4218	0.436	0.4371	0.4453	0.4579	0.0801	0.0806	0.0799
	10.6052	0.0836	0.0837	0.0842	0.0817	0.082	0.0825	0.0823	0.0835	0.0833	0.3825	0.3932	0.3904	0.4165	0.4226	0.4326	0.4253	0.4179	0.4273	0.4032	0.4088	0.423	0.4106	0.4105	0.4222	0.428	0.4152	0.4308	0.4248	0.423	0.4362	0.4376	0.4465	0.4579	0.08	0.0806	0.08
	10.8462	0.084	0.0836	0.0843	0.0816	0.082	0.0827	0.0826	0.0836	0.0832	0.3861	0.3998	0.4027	0.4177	0.4244	0.4317	0.424	0.4161	0.4269	0.4014	0.4089	0.4243	0.4156	0.4125	0.4223	0.4143	0.4145	0.4308	0.4254	0.4229	0.4374	0.4394	0.4478	0.4596	0.08	0.0806	0.08
	11.0873	0.0845	0.0836	0.0844	0.0817	0.0819	0.0824	0.0825	0.0834	0.0831	0.3977	0.4026	0.4035	0.4177	0.424	0.434	0.4308	0.4175	0.4285	0.403	0.4102	0.4243	0.4126	0.4121	0.4231	0.4328	0.416	0.4307	0.4249	0.4235	0.437	0.4408	0.4477	0.46	0.0801	0.0806	0.08
	11.3283	0.0847	0.0837	0.0843	0.0816	0.0821	0.0824	0.0822	0.0834	0.0831	0.3964	0.4046	0.4078	0.4188	0.426	0.4336	0.4362	0.4195	0.4299	0.4017	0.4102	0.4273	0.4129	0.4113	0.4243	0.4216	0.4159	0.4326	0.4266	0.423	0.4389	0.4427	0.4509	0.4615	0.0801	0.0806	0.0801
	11.5693	0.084	0.0841	0.0842	0.0816	0.0819	0.0827	0.0826	0.0832	0.083	0.4004	0.4088	0.4092	0.422	0.4264	0.4343	0.4218	0.4204	0.4283	0.4051	0.4104	0.4268	0.4131	0.4122	0.4236	0.4262	0.4164	0.4311	0.4275	0.4248	0.4393	0.4417	0.4523	0.4618	0.0801	0.0806	0.0799
	11.8104	0.084	0.0836	0.0841	0.0815	0.0818	0.0822	0.0821	0.0832	0.0829	0.3984	0.4103	0.4115	0.421	0.4269	0.4369	0.4281	0.4209	0.4299	0.4053	0.4112	0.4264	0.4171	0.4127	0.4235	0.4215	0.4172	0.4322	0.4275	0.4258	0.4405	0.4433	0.4508	0.4626	0.0801	0.0806	0.0799
	12.0514	0.0841	0.0835	0.0841	0.0814	0.0818	0.0822	0.082	0.0832	0.0829	0.4079	0.4126	0.413	0.4217	0.4277	0.4359	0.4287	0.4199	0.4306	0.4042	0.4124	0.426	0.4135	0.415	0.4248	0.4294	0.4174	0.4326	0.4288	0.4264	0.44	0.4441	0.4517	0.4622	0.08	0.0805	0.08
	12.2924	0.0835	0.0836	0.0842	0.0815	0.0818	0.0822	0.0821	0.0832	0.0829	0.4039	0.4109	0.4135	0.4225	0.4289	0.4365	0.4265	0.422	0.4324	0.405	0.4127	0.427	0.415	0.4148	0.4252	0.4188	0.4162	0.4337	0.4256	0.4267	0.4402	0.4458	0.4512	0.4632	0.08	0.0806	0.08
	12.5334	0.0848	0.0835	0.0842	0.0815	0.0818	0.0822	0.0821	0.083	0.0829	0.4041	0.4136	0.4148	0.4219	0.4291	0.4364	0.4094	0.4212	0.432	0.4066	0.4115	0.4261	0.4149	0.4133	0.4255	0.4209	0.416	0.4317	0.4281	0.4258	0.4396	0.4465	0.4533	0.4641	0.0801	0.0806	0.08
	12.7744	0.0847	0.0834	0.0842	0.0814	0.0817	0.0821	0.0821	0.0829	0.0828	0.411	0.4133	0.4163	0.424	0.4294	0.4373	0.4412	0.4215	0.4313	0.4054	0.4108	0.4262	0.4153	0.4131	0.4248	0.4116	0.4167	0.433	0.4289	0.4252	0.441	0.4464	0.4536	0.4659	0.08	0.0805	0.0798
	13.0155	0.0835	0.0837	0.0843	0.0814	0.0818	0.0823	0.082	0.0831	0.083	0.407	0.4152	0.418	0.4238	0.4297	0.4375	0.4275	0.4215	0.432	0.4064	0.4107	0.4284	0.414	0.4162	0.4261	0.4186	0.4197	0.4343	0.4273	0.4298	0.4411	0.4466	0.4544	0.4655	0.0801	0.0806	0.0801
	13.2565	0.0838	0.0834	0.084	0.0814	0.0817	0.0821	0.082	0.0829	0.0828	0.4117	0.4163	0.4174	0.4225	0.4291	0.4388	0.434	0.4217	0.4314	0.4044	0.4138	0.4271	0.4139	0.4144	0.4241	0.4168	0.417	0.4334	0.4266	0.4269	0.4407	0.4472	0.4538	0.4647	0.08	0.0806	0.0798
	13.4975	0.0842	0.0837	0.0841	0.0814	0.0817	0.0822	0.0819	0.083	0.0828	0.4088	0.4163	0.4177	0.4246	0.4308	0.4381	0.4192	0.422	0.4322	0.4031	0.4116	0.4259	0.4136	0.4135	0.425	0.4179	0.4176	0.4327	0.4269	0.4259	0.4411	0.4481	0.4538	0.464	0.0801	0.0806	0.08
	13.7386	0.0837	0.0835	0.0841	0.0813	0.0817	0.0822	0.0819	0.0829	0.0828	0.409	0.417	0.4189	0.4233	0.4302	0.4378	0.4206	0.4214	0.4306	0.4047	0.4131	0.4267	0.4148	0.4126	0.4252	0.4191	0.4165	0.4325	0.4244	0.4288	0.4415	0.4468	0.4532	0.4644	0.0801	0.0806	0.0801
	13.9796	0.0842	0.0846	0.0847	0.0814	0.0816	0.082	0.0818	0.0829	0.0827	0.4097	0.4165	0.4183	0.4213	0.4294	0.4369	0.4367	0.4213	0.4301	0.4032	0.4114	0.4257	0.4104	0.414	0.4225	0.419	0.4173	0.4315	0.4274	0.4243	0.4408	0.4472	0.4537	0.4644	0.0801	0.0806	0.0801
	14.2206	0.0839	0.0835	0.084	0.0813	0.0816	0.082	0.083	0.0828	0.0827	0.4098	0.4179	0.4198	0.4217	0.4297	0.4383	0.4241	0.4208	0.4311	0.4078	0.4128	0.4254	0.412	0.4121	0.4244	0.4201	0.4165	0.4331	0.4238	0.4272	0.4422	0.4474	0.4532	0.4666	0.0801	0.0806	0.08
	14.4616	0.0845	0.0835	0.0843	0.0813	0.0817	0.082	0.0818	0.0829	0.0828	0.4112	0.4177	0.4199	0.4203	0.4278	0.4366	0.4304	0.4202	0.431	0.4029	0.4101	0.4254	0.4107	0.4133	0.4236	0.4151	0.4159	0.4329	0.422	0.4255	0.4415	0.4481	0.4529	0.4652	0.0801	0.0806	0.0801
	14.7027	0.0838	0.0834	0.0841	0.0813	0.0816	0.082	0.0819	0.0829	0.0827	0.4126	0.4185	0.42	0.4213	0.4291	0.4384	0.4242	0.4193	0.4302	0.4026	0.4109	0.4251	0.4121	0.4137	0.4233	0.42	0.4162	0.4327	0.4223	0.4256	0.4412	0.4474	0.4563	0.4662	0.0801	0.0806	0.08
	14.9437	0.0835	0.0835	0.0841	0.0814	0.0817	0.0823	0.0818	0.0828	0.0827	0.4125	0.4169	0.4222	0.4217	0.4272	0.4377	0.4192	0.4189	0.4294	0.4018	0.4103	0.4244	0.4109	0.4113	0.4223	0.4098	0.4145	0.4323	0.4262	0.4253	0.4418	0.4467	0.4529	0.4653	0.0801	0.0806	0.08
	15.1847	0.0835	0.0835	0.0842	0.0813	0.0817	0.0821	0.0818	0.0829	0.0828	0.4125	0.4192	0.4205	0.4207	0.429	0.4374	0.411	0.4187	0.4294	0.4056	0.4109	0.4239	0.4097	0.4103	0.423	0.4195	0.4145	0.4326	0.422	0.4243	0.4417	0.4476	0.4546	0.4658	0.0801	0.0806	0.0801
	15.4257	0.0845	0.0833	0.0841	0.0812	0.0815	0.0819	0.0817	0.0828	0.0826	0.4137	0.417	0.4221	0.4204	0.4273	0.4348	0.4313	0.4188	0.4299	0.4	0.4091	0.4243	0.4088	0.4105	0.4232	0.4126	0.4146	0.4324	0.4253	0.4245	0.4429	0.4479	0.4533	0.4653	0.0801	0.0806	0.0799
	15.6668	0.084	0.0835	0.0841	0.0812	0.0816	0.082	0.0818	0.0827	0.0827	0.4117	0.419	0.4208	0.4186	0.4265	0.4382	0.4069	0.417	0.4286	0.4007	0.4091	0.424	0.4058	0.409	0.4228	0.4185	0.4143	0.4321	0.421	0.4238	0.4421	0.4482	0.4539	0.4652	0.0801	0.0806	0.08
	15.9078	0.0835	0.0835	0.084	0.0812	0.0816	0.082	0.0821	0.0827	0.0829	0.4138	0.4165	0.4203	0.4193	0.4258	0.4376	0.4257	0.4173	0.4274	0.4013	0.4098	0.4217	0.4071	0.4096	0.4218	0.4109	0.4146	0.4329	0.4222	0.4235	0.4421	0.4487	0.4538	0.4665	0.0801	0.0806	0.08
	16.1488	0.0842	0.0836	0.0843	0.0812	0.0817	0.0822	0.0817	0.0828	0.0828	0.4126	0.4162	0.4198	0.4176	0.4255	0.4343	0.422	0.4169	0.4283	0.3982	0.4096	0.4238	0.4071	0.4102	0.422	0.4144	0.4137	0.4333	0.4206	0.4221	0.4427	0.4483	0.4535	0.4666	0.0801	0.0806	0.0802
	16.3898	0.0835	0.0835	0.0842	0.0811	0.0816	0.082	0.0817	0.0828	0.083	0.4128	0.4169	0.4199	0.4163	0.4253	0.4365	0.4129	0.4159	0.4268	0.3981	0.4081	0.4237	0.405	0.4081	0.422	0.4153	0.4144	0.4325	0.4203	0.4225	0.4422	0.4487	0.4528	0.4667	0.0801	0.0806	0.0802
	16.6309	0.0833	0.0837	0.0844	0.0812	0.0818	0.0822	0.0817	0.0829	0.0829	0.4111	0.4149	0.4192	0.4162	0.4241	0.4355	0.4285	0.4155	0.4277	0.3972	0.4073	0.4236	0.4064	0.4073	0.4211	0.4102	0.4119	0.433	0.4216	0.4227	0.4422	0.4493	0.4529	0.4663	0.0802	0.0807	0.0804
	16.8719	0.0833	0.0837	0.0844	0.0811	0.0818	0.0822	0.0817	0.0829	0.0831	0.4137	0.415	0.4194	0.4154	0.4242	0.4359	0.4248	0.4154	0.4277	0.3986	0.4083	0.4244	0.4039	0.407	0.4208	0.41	0.4156	0.4319	0.4205	0.4223	0.4432	0.4479	0.4542	0.4674	0.0801	0.0807	0.0806
	17.1129	0.0831	0.0837	0.087	0.0812	0.0818	0.0823	0.0816	0.0829	0.083	0.4127	0.4164	0.4179	0.415	0.4228	0.4365	0.4094	0.4151	0.4264	0.3971	0.4089	0.4231	0.4041	0.4065	0.421	0.4133	0.4146	0.4311	0.4229	0.4221	0.4432	0.4497	0.4539	0.4665	0.0802	0.0807	0.0805
	17.3539	0.0846	0.0837	0.0845	0.0811	0.0818	0.0822	0.0816	0.083	0.083	0.4106	0.414	0.4179	0.4148	0.4228	0.435	0.421	0.4148	0.428	0.3966	0.4056	0.4238	0.402	0.4064	0.4211	0.4157	0.412	0.4327	0.4224	0.4246	0.443	0.449	0.4531	0.4671	0.0802	0.0807	0.0806
	17.5949	0.0838	0.0838	0.0844	0.0812	0.0819	0.0823	0.0817	0.083	0.083	0.4151	0.4147	0.4184	0.4126	0.423	0.4343	0.4306	0.4134	0.4259	0.3963	0.4067	0.4235	0.4025	0.4065	0.4211	0.4122	0.4111	0.4315	0.4217	0.421	0.4433	0.4482	0.454	0.4671	0.0802	0.0808	0.0807
	17.836	0.0843	0.0837	0.0863	0.0816	0.0818	0.0822	0.0816	0.0829	0.083	0.4089	0.4129	0.4195	0.413	0.4212	0.4337	0.4111	0.4132	0.4262	0.3997	0.4066	0.4224	0.4032	0.4061	0.4205	0.4204	0.4111	0.4316	0.4216	0.4204	0.4418	0.4496	0.4528	0.4673	0.0802	0.0807	0.0805
	18.077	0.0839	0.0836	0.0844	0.0811	0.0817	0.0821	0.0816	0.0829	0.0829	0.4086	0.412	0.4178	0.4119	0.4211	0.4325	0.4234	0.4114	0.4253	0.395	0.4057	0.4206	0.4013	0.4047	0.4194	0.4141	0.4089	0.4306	0.4223	0.4218	0.4422	0.449	0.4542	0.4661	0.0802	0.0807	0.0806
	18.318	0.0829	0.0837	0.0843	0.0811	0.0817	0.0821	0.0818	0.083	0.0829	0.4076	0.412	0.4169	0.4111	0.4202	0.4318	0.4088	0.4117	0.4256	0.3953	0.4046	0.4207	0.4006	0.4063	0.42	0.4064	0.4096	0.431	0.4201	0.4207	0.442	0.4488	0.4525	0.4662	0.0802	0.0807	0.0806
	18.5591	0.0842	0.0836	0.0842	0.081	0.0816	0.082	0.0819	0.0829	0.0828	0.4074	0.4104	0.4173	0.4104	0.4187	0.4321	0.4145	0.4103	0.4241	0.3943	0.4035	0.4205	0.4006	0.4027	0.4186	0.4072	0.4105	0.4299	0.4199	0.4192	0.4411	0.4486	0.4529	0.4661	0.0802	0.0806	0.0803
	18.8001	0.0837	0.0834	0.0843	0.0811	0.0815	0.0819	0.0816	0.0828	0.0827	0.4062	0.4091	0.4161	0.4102	0.418	0.4316	0.4189	0.4113	0.4238	0.3935	0.4027	0.4212	0.4002	0.4022	0.4186	0.4078	0.4083	0.4291	0.4181	0.4203	0.4414	0.4479	0.4526	0.4658	0.0801	0.0806	0.0802
	19.0411	0.0834	0.0836	0.0842	0.0811	0.0817	0.082	0.0816	0.0829	0.0829	0.4082	0.41	0.4146	0.4099	0.4192	0.4326	0.4201	0.4103	0.4227	0.3938	0.4032	0.4204	0.3986	0.4023	0.4187	0.4155	0.4078	0.4298	0.4198	0.4198	0.4414	0.4483	0.4536	0.4658	0.0802	0.0807	0.0804
	19.2821	0.0844	0.0834	0.0841	0.081	0.0815	0.0819	0.0815	0.0829	0.0827	0.4064	0.4088	0.4146	0.4097	0.4177	0.4307	0.4283	0.4095	0.422	0.3934	0.4034	0.4194	0.3991	0.4017	0.4181	0.4162	0.4068	0.4292	0.4183	0.419	0.4411	0.4494	0.4523	0.4661	0.0801	0.0806	0.0803
	19.5231	0.0852	0.0835	0.0841	0.081	0.0816	0.0819	0.0834	0.0827	0.0828	0.4056	0.4079	0.4137	0.411	0.4168	0.4302	0.4242	0.4094	0.4225	0.3926	0.4014	0.4198	0.3972	0.4004	0.4185	0.4064	0.4119	0.4291	0.4174	0.4179	0.4399	0.4482	0.4514	0.4653	0.0801	0.0806	0.0803
	19.7642	0.0844	0.0835	0.0843	0.081	0.0816	0.0819	0.0815	0.0827	0.0828	0.4032	0.408	0.414	0.4074	0.4155	0.4296	0.4165	0.4076	0.4218	0.3913	0.3998	0.4166	0.3949	0.4007	0.4167	0.4117	0.4057	0.4272	0.4175	0.4184	0.4407	0.4485	0.4519	0.4637	0.0802	0.0807	0.0804

[truncated: 8 more sheets: Data Fig. S3 dkatY + Y 25°C, Data Fig. S3 dkatY + Y 37°C, Data Fig. S3 ddkatAY + A 25°C, Data Fig. S3 ddkatAY + A 37°C, Data Fig. S3 ddkatAY + Y 25°C, Data Fig. S3 ddkatAY + Y 37°C, Data Fig. S3 ddkatAY + AY 25°C, Data Fig. S3 ddkatAY + AY 37°C]
