# Supplementary material for: The oxidative stress response, in particular the katY gene, is temperature-regulated in Yersinia pseudotuberculosis
Source: PLoS Genet. 2023 Jul 10;19(7):e1010669. doi: 10.1371/journal.pgen.1010669 (PMC10358904; doi:10.1371/journal.pgen.1010669)
Supplement: S5 Data — (XLSX) [file pgen.1010669.s014.xlsx]

## Sheet: Data Fig. 12C WT 25°C
time in [min]	AT-2			DTT			10 mM H2O2			1 mM H2O2			100 µM H2O2			10 µM H2O2			Untreated
OxD	1	2	3	1	2	3	1	2	3	1	2	3	1	2	3	1	2	3	1	2	3
0	0.261095	0.209166	0.217485	0.186698	0.170745	0.19364	0.174508	0.177889	0.189472	0.191179	0.169256	0.196688	0.174276	0.173351	0.191751	0.178147	0.159571	0.174619	0.286694	0.1969	0.191342
2.92167	0.245062	0.193284	0.238088	0.189129	0.170064	0.203558	0.180235	0.172591	0.199532	0.190967	0.17663	0.188078	0.188606	0.178085	0.192319	0.186337	0.15288	0.198347	0.284353	0.215475	0.191343
5.84167	0.227651	0.184418	0.194332	0.203635	0.182243	0.204489	0.186012	0.172818	0.189726	0.183273	0.176342	0.192505	0.183608	0.168046	0.195581	0.185124	0.170204	0.189551	0.278458	0.203485	0.193327
8.76333	0.225428	0.182046	0.20835	0.178592	0.178755	0.191344	0.173834	0.168536	0.197347	0.177379	0.187442	0.198539	0.199147	0.189154	0.210239	0.180587	0.15891	0.184462	0.267398	0.211529	0.205754
14.7617	0.986461	0.964964	0.958782	-0.00928971	-0.00676783	0.0105688	1.00034	0.995533	0.93371	0.995366	1.00349	0.994403	0.989585	0.998526	0.997772	0.909344	0.903705	0.989347	0.353601	0.260892	0.278607
17.6833	0.966074	0.967923	0.948917	-0.0174775	-0.0325216	-0.00843232	0.996626	1.0024	0.915708	0.981575	0.994219	0.997494	0.992951	1.01545	1.00825	0.774481	0.864734	0.957878	0.35574	0.25658	0.271399
20.605	0.979139	0.959949	0.945603	-0.030092	-0.0314075	-0.0126384	0.989924	0.99062	0.917264	0.994455	0.980946	1.00518	0.967917	0.977889	0.994569	0.425276	0.52365	0.60502	0.340204	0.267752	0.283871
23.5267	0.966655	0.93299	0.952752	-0.0225108	-0.0401708	-0.00034173	1.00146	0.990429	0.914824	0.982236	0.996612	1.00151	0.644758	0.801514	0.882781	0.303749	0.2892	0.338463	0.321548	0.264224	0.272038
26.4483	0.977718	0.945499	0.969146	-0.0189396	-0.0231547	-0.0230308	1.00277	0.993329	0.912254	0.906391	0.970367	0.991776	0.361033	0.437528	0.542799	0.279461	0.253166	0.288612	0.334694	0.261135	0.255377
29.37	0.970566	0.948603	0.94811	-0.026942	-0.044403	-0.0188883	1.00566	1.00683	0.897351	0.536386	0.751858	0.853979	0.305366	0.301642	0.338517	0.265667	0.245396	0.29216	0.348233	0.280945	0.259064
32.29	0.965659	0.980317	0.967694	-0.0101303	-0.0270681	-0.0201775	0.992389	0.989328	0.761802	0.340069	0.416416	0.515007	0.302969	0.288772	0.330253	0.26677	0.270932	0.29097	0.346968	0.282376	0.274847
35.2117	0.97363	0.972037	0.949084	-0.0214941	-0.0190531	-0.0193948	0.908558	0.823503	0.539022	0.315075	0.326434	0.347322	0.302534	0.283149	0.306435	0.27266	0.260645	0.282829	0.335336	0.280236	0.265183
38.1333	0.981835	0.964052	0.964695	-0.0133792	-0.0234457	-0.022024	0.740177	0.612738	0.357419	0.318938	0.322499	0.427951	0.300094	0.282829	0.303308	0.271996	0.259928	0.277524	0.350529	0.280773	0.279485
41.055	0.997098	0.980815	0.961436	-0.0078552	-0.0153393	-0.00827619	0.562948	0.495224	0.271578	0.327863	0.322879	0.329901	0.30195	0.284171	0.30974	0.26963	0.2695	0.287573	0.347935	0.278607	0.287201
43.9767	0.991865	0.96547	0.965778	-0.00156335	-0.0160657	-0.0155718	0.397106	0.386804	0.27715	0.322474	0.318764	0.367332	0.2844	0.294982	0.30976	0.269799	0.256269	0.27272	0.345661	0.281047	0.279317
46.8967	0.990569	0.978982	0.972667	-0.00537258	-0.0307161	-0.0179672	0.335986	0.322729	0.312347	0.329814	0.31925	0.331491	0.275774	0.27804	0.308092	0.272189	0.257681	0.26651	0.346968	0.30402	0.272732
49.8183	0.998308	0.97779	0.985887	-0.002527	-0.0204941	-0.0155055	0.346968	0.313616	0.350947	0.320986	0.309454	0.414632	0.304362	0.286049	0.298158	0.276741	0.264179	0.284949	0.348939	0.298431	0.28822
52.74	1.0074	0.984208	0.989838	-0.0172412	-0.0269762	-0.00730578	0.346031	0.315399	0.357539	0.299682	0.329124	0.383193	0.297874	0.287753	0.322894	0.286804	0.264072	0.294525	0.351605	0.30289	0.292996
55.6617	1.00584	0.976028	0.980909	-0.0155554	-0.022729	-0.0040556	0.343526	0.320871	0.352286	0.318734	0.322422	0.389338	0.293261	0.300316	0.299059	0.285364	0.274024	0.296054	0.370155	0.318552	0.305786
58.5817	1.00471	0.984476	0.98016	0.00397038	-0.0172154	-0.0092674	0.358861	0.334645	0.367901	0.336396	0.312469	0.419102	0.294185	0.296414	0.322641	0.28054	0.269321	0.294993	0.356959	0.308137	0.28616
61.5033	1.00529	0.984421	0.997446	0.00439662	-0.0275234	-0.00958331	0.355465	0.313326	0.368787	0.315765	0.314873	0.343324	0.294527	0.292762	0.300392	0.28613	0.267993	0.29643	0.362406	0.292661	0.288522
64.425	1.02917	0.982362	0.997494	-0.00592225	-0.035131	2.1051e-05	0.343506	0.327121	0.387796	0.306256	0.321769	0.329969	0.290093	0.305648	0.312204	0.294408	0.284282	0.285957	0.37073	0.302757	0.305486
67.3467	1.02102	0.994786	0.989523	-0.00163644	-0.0179082	0.00444075	0.366711	0.339493	0.387545	0.31669	0.324633	0.350292	0.291962	0.306638	0.315732	0.273623	0.28488	0.306371	0.37112	0.311952	0.305006
70.2683	1.03	0.98704	0.990347	0.00124398	-0.0171381	0.00781147	0.35798	0.340987	0.394224	0.31619	0.335667	0.336057	0.307473	0.307309	0.33536	0.293348	0.296686	0.29179	0.36892	0.320524	0.301622
73.19	1.02684	0.993025	1.00195	0.0102719	-0.00511763	0.0117947	0.366469	0.349768	0.402771	0.323486	0.350764	0.330436	0.307206	0.309487	0.331803	0.306048	0.294648	0.311713	0.375338	0.340171	0.31656
76.11	1.03038	1.00593	0.992894	0.0161402	-0.00194375	0.00441843	0.350172	0.355993	0.403436	0.331246	0.323406	0.334993	0.295705	0.306041	0.32907	0.283511	0.294301	0.299772	0.377686	0.334755	0.322358
79.0317	1.04019	1.00312	1.00177	0.0193855	-0.0238425	-0.00162648	0.346327	0.348844	0.396739	0.329399	0.330399	0.349991	0.31879	0.32132	0.326	0.304376	0.284605	0.316649	0.390441	0.340998	0.323762
81.9533	1.02928	0.990384	0.998792	0.0213847	0.0015919	0.00884163	0.354941	0.35573	0.411901	0.322697	0.329664	0.345071	0.296178	0.326835	0.336775	0.309565	0.313115	0.334947	0.377533	0.346273	0.330766
84.875	1.0356	0.992651	0.999724	0.043454	-0.0105328	0.017874	0.355939	0.347282	0.394981	0.338421	0.348725	0.352355	0.313609	0.321731	0.326909	0.285827	0.299537	0.331693	0.389843	0.35121	0.325797
87.795	1.03644	0.998894	0.993518	0.0080031	-0.00626092	-0.00225298	0.354021	0.3492	0.389801	0.339802	0.351584	0.346584	0.318138	0.340648	0.335469	0.306251	0.341917	0.334772	0.389054	0.354082	0.327686
90.7167	1.04677	1.00032	0.994668	0.0263803	-0.0120338	-0.00253661	0.362381	0.345692	0.410594	0.362481	0.361326	0.35516	0.327705	0.33679	0.358841	0.327147	0.328676	0.352881	0.378236	0.375448	0.350877
93.6383	1.04767	1.00271	0.991362	0.0203874	0.00211226	0.00950533	0.364072	0.366301	0.411239	0.360379	0.360299	0.353186	0.341278	0.353326	0.356898	0.331148	0.318403	0.342564	0.400814	0.383101	0.373495
96.56	1.03924	1.01052	0.996587	0.0175976	-0.0185826	0.00807271	0.366777	0.359393	0.419917	0.370717	0.357444	0.372701	0.329745	0.341652	0.359392	0.327245	0.332532	0.346173	0.407086	0.373939	0.343778
99.4817	1.04113	0.995891	0.996393	0.0180675	-0.00150778	0.0142635	0.356583	0.369517	0.415384	0.369035	0.358146	0.370103	0.33126	0.347322	0.362516	0.330184	0.336898	0.360737	0.422856	0.389345	0.363643
102.402	1.03875	0.998771	1.00916	0.0100638	-0.0080462	0.0144022	0.359144	0.376731	0.415533	0.370894	0.377738	0.387433	0.3599	0.35371	0.373059	0.330411	0.337486	0.348567	0.40547	0.391981	0.368019
105.323	1.05	0.989748	1.01662	0.012324	-0.00327596	0.00842842	0.361524	0.365594	0.429579	0.373015	0.370811	0.377254	0.335578	0.36343	0.378307	0.341422	0.348883	0.352954	0.413287	0.379812	0.374625
108.245	1.04466	1.00465	1.01536	0.028012	-0.0161282	0.00309578	0.354402	0.380554	0.437316	0.380113	0.376932	0.383704	0.349631	0.370129	0.367465	0.346566	0.355775	0.357778	0.423967	0.405114	0.374421
111.167	1.05065	0.996395	1.0029	0.0364433	-0.00062302	0.0250857	0.36549	0.377472	0.432756	0.411088	0.389	0.381726	0.352741	0.357856	0.381896	0.362554	0.369658	0.368581	0.424873	0.398179	0.385501
114.088	1.03961	1.0055	0.999615	0.019075	-0.00225538	0.0108467	0.364504	0.378847	0.443006	0.398467	0.377208	0.402881	0.360475	0.368385	0.382069	0.353484	0.357002	0.373207	0.4361	0.391798	0.390182
117.008	1.04074	1.00229	0.998801	0.0210194	-0.0158891	0.0043859	0.371101	0.401218	0.437502	0.401094	0.387753	0.391346	0.362573	0.378038	0.373207	0.362869	0.358196	0.378889	0.457645	0.410019	0.377041
119.93	1.04572	1.00766	1.00228	0.0409637	0.0121039	0.0234589	0.369052	0.378644	0.439811	0.405067	0.397791	0.408317	0.366268	0.3875	0.401516	0.368549	0.373771	0.389124	0.445568	0.400522	0.383565
122.852	1.03571	1.0083	0.998514	0.0309607	-0.00149648	0.0235942	0.367255	0.372427	0.452509	0.407532	0.407822	0.408467	0.375972	0.387958	0.383885	0.376928	0.375722	0.373143	0.456186	0.41016	0.39219
125.773	1.05207	0.996317	0.990167	0.017065	0.00622755	0.0189516	0.373685	0.391284	0.446062	0.405909	0.398109	0.410567	0.378482	0.377757	0.389246	0.395302	0.38362	0.394234	0.442044	0.418918	0.391098
128.695	1.04481	1.01287	0.995973	0.0312572	0.00611011	0.0291845	0.387823	0.394934	0.457984	0.424816	0.409578	0.417068	0.381098	0.397417	0.401486	0.379361	0.373445	0.378717	0.462236	0.427589	0.402468
131.615	1.04708	0.999334	0.995028	0.0152007	0.0144503	0.0274135	0.387283	0.403905	0.465814	0.426496	0.419285	0.417983	0.390488	0.378479	0.400365	0.388104	0.387038	0.399989	0.466735	0.437412	0.385942
134.537	1.04635	1.00784	1.002	0.016597	-0.00817262	0.00288464	0.409348	0.413177	0.449502	0.416166	0.422442	0.42603	0.392834	0.396672	0.392718	0.382478	0.38219	0.39305	0.459046	0.448693	0.403992
137.458	1.0558	0.998965	1.00545	0.00594951	-0.00821068	0.0283044	0.39238	0.403463	0.469901	0.434546	0.420739	0.415868	0.403734	0.407771	0.409789	0.397876	0.399267	0.398308	0.458632	0.454633	0.409007
140.38	1.05801	0.99649	1.00671	0.0189024	0.015631	0.0125152	0.409401	0.429432	0.473368	0.423583	0.431813	0.430549	0.413959	0.417243	0.413799	0.409254	0.409959	0.404516	0.46154	0.450494	0.420281
143.3	1.05575	0.988454	1.00625	0.0209824	0.00944502	0.0221743	0.381233	0.406339	0.480453	0.439475	0.407144	0.42907	0.422634	0.413924	0.416438	0.394828	0.424354	0.41016	0.482243	0.453284	0.41515
146.222	1.05743	0.995508	1.003	0.020776	0.00944502	0.02532	0.386745	0.399965	0.464276	0.426355	0.430255	0.430127	0.409348	0.412557	0.413959	0.419494	0.39791	0.407364	0.488757	0.450007	0.427874
149.143	1.0506	0.994569	0.99998	0.0139396	0.0060712	0.032235	0.395669	0.423344	0.476078	0.433054	0.434168	0.436992	0.409943	0.424871	0.402738	0.407894	0.408794	0.402881	0.486903	0.466026	0.424205

## Sheet: Data Fig. 12C WT 37°C
time in [min]	AT-2			DTT			10 mM H2O2			1 mM H2O2			100 µM H2O2			10 µM H2O2			Untreated
OxD	1	2	3	1	2	3	1	2	3	1	2	3	1	2	3	1	2	3	1	2	3
0	0.334897	0.34021	0.343864	0.3202	0.32795	0.337896	0.326713	0.351863	0.330584	0.324794	0.330922	0.331773	0.319262	0.328395	0.331523	0.310789	0.341521	0.332899	0.319069	0.32879	0.324469
2.92167	0.351607	0.358633	0.352702	0.34051	0.339899	0.347831	0.337079	0.369175	0.338803	0.333506	0.343839	0.341942	0.338405	0.346251	0.342973	0.334305	0.361266	0.343719	0.333323	0.339997	0.340417
5.84167	0.363355	0.369951	0.3746	0.349184	0.366751	0.350716	0.34689	0.379287	0.351863	0.343403	0.357073	0.348584	0.343348	0.360977	0.350123	0.34747	0.381034	0.354501	0.350058	0.353245	0.353881
8.76333	0.36072	0.37401	0.366352	0.367381	0.368788	0.36106	0.3548	0.399353	0.354691	0.358034	0.367294	0.361619	0.352982	0.363843	0.35662	0.349998	0.392399	0.357511	0.353342	0.360585	0.33931
14.7617	1.00433	1.01941	1.03503	0.00704184	0.0177648	0.00385763	0.982987	0.98273	0.998745	1.04917	1.06731	1.05705	0.849151	0.871969	0.85372	0.545688	0.561589	0.672209	0.296087	0.292439	0.350416
17.6833	0.998516	1.02575	1.0144	-0.0288644	0.00784466	-0.0181222	0.970097	0.94016	0.980703	0.684509	0.891923	0.867143	0.508658	0.527878	0.513565	0.337715	0.375829	0.386834	0.320206	0.332294	0.352858
20.605	0.983727	1.02043	1.01594	-0.0196705	-0.00121325	-0.00533117	0.692142	0.866087	0.91716	0.436071	0.498406	0.459664	0.436805	0.451516	0.43757	0.363189	0.38565	0.369267	0.366136	0.382385	0.385791
23.5267	0.989191	1.01019	1.01136	-0.0250812	0.00137743	-0.00709412	0.422778	0.486306	0.500848	0.432791	0.444045	0.422249	0.437574	0.444324	0.438573	0.409082	0.425629	0.393993	0.427674	0.435475	0.403019
26.4483	0.983443	1.00252	1.0009	-0.0248061	0.00357986	-0.00824345	0.371852	0.385139	0.403317	0.460073	0.460378	0.438757	0.465263	0.455343	0.448151	0.448808	0.458559	0.430477	0.455865	0.447718	0.418708
29.37	0.98691	1.00427	1.00471	-0.0166632	-0.00638669	-0.00200693	0.360742	0.354725	0.381369	0.486145	0.459939	0.465187	0.476424	0.459907	0.466304	0.470542	0.469081	0.437639	0.464601	0.451904	0.441058
32.29	0.992963	1.007	1.00351	-0.0204827	0.00496593	-0.0121662	0.379971	0.357725	0.38142	0.502523	0.484015	0.468031	0.504137	0.486123	0.480572	0.491271	0.482828	0.451382	0.483416	0.46459	0.464942
35.2117	0.981882	1.00865	1.00327	-0.0303123	0.0024764	-0.00872626	0.381447	0.364794	0.396828	0.494725	0.483333	0.479955	0.510984	0.497534	0.47365	0.49113	0.474208	0.452527	0.485024	0.477581	0.46234
38.1333	0.981353	1.00455	1.00246	-0.0258126	-0.00308633	-0.0133417	0.396398	0.385035	0.403097	0.507118	0.495813	0.486469	0.515934	0.514846	0.478073	0.494514	0.484205	0.467336	0.495136	0.474749	0.459527
41.055	0.979801	0.999604	1.00001	-0.0226293	-0.00840184	-0.00624851	0.399641	0.384749	0.407275	0.525085	0.500898	0.496323	0.515717	0.501793	0.482847	0.497055	0.484734	0.477021	0.49607	0.483608	0.45465
43.9767	0.97794	1.00321	1.00013	-0.0311073	0.00795189	-0.0148124	0.40283	0.401935	0.419006	0.522052	0.508621	0.50742	0.520885	0.512707	0.493982	0.520115	0.493638	0.492831	0.495251	0.482203	0.471476
46.8967	0.981234	0.999583	1.0064	-0.0289017	0.00355813	-0.0143608	0.4145	0.402813	0.433409	0.536786	0.516514	0.517263	0.532077	0.517923	0.5037	0.51656	0.510789	0.488596	0.507817	0.488687	0.482218
49.8183	0.980992	1.00397	0.998948	-0.0217196	-0.00098583	-0.00348836	0.419568	0.418667	0.435667	0.543948	0.523577	0.523117	0.536227	0.53245	0.514738	0.515652	0.519767	0.498603	0.511939	0.512651	0.478996
52.74	0.991226	1.00577	0.999653	-0.0174259	0.0002368	-0.00388492	0.422086	0.424724	0.446591	0.547714	0.541213	0.540167	0.536529	0.538322	0.522089	0.530945	0.517652	0.505828	0.521214	0.515488	0.483679
55.6617	0.978035	0.999853	1.00276	-0.0279096	0.00172311	-0.0109128	0.418283	0.419561	0.439888	0.553255	0.535894	0.535897	0.537315	0.534458	0.508454	0.531981	0.518586	0.508287	0.527368	0.517284	0.490276
58.5817	0.975659	1.00256	1.01259	-0.0240396	-0.00011341	-0.00159938	0.425842	0.427265	0.441224	0.552691	0.540304	0.548246	0.537688	0.52825	0.526152	0.524253	0.527061	0.51208	0.52881	0.530293	0.512416
61.5033	0.972773	0.994975	1.00244	-0.0233861	0.00801724	-0.00142796	0.434399	0.42866	0.445061	0.55782	0.560414	0.558483	0.535644	0.535688	0.535391	0.530358	0.535424	0.522555	0.539464	0.533837	0.516841
64.425	0.9775	1.009	1.01036	-0.0142736	0.0163382	0.00255623	0.438305	0.429189	0.469874	0.568692	0.552031	0.563755	0.54754	0.535939	0.546022	0.555785	0.545885	0.536126	0.55209	0.545364	0.533584
67.3467	0.977577	0.997027	1.00008	-0.0166281	0.0187942	-0.00024839	0.444394	0.439617	0.471924	0.581545	0.565406	0.563383	0.553827	0.55016	0.544766	0.556555	0.549098	0.536635	0.551632	0.549444	0.530325
70.2683	0.976302	1.00584	1.00667	-0.0176211	0.00438482	0.0123467	0.436425	0.439297	0.469216	0.579848	0.568336	0.575577	0.553619	0.560685	0.558815	0.559613	0.556922	0.553003	0.555033	0.54666	0.529292
73.19	0.98026	1.00564	1.00344	-0.00904089	0.011608	0.00613712	0.45443	0.442625	0.469285	0.596292	0.588168	0.589854	0.5618	0.56884	0.567511	0.572241	0.566173	0.564607	0.563541	0.564006	0.544398
76.11	0.982465	1.00779	1.00294	-0.0168368	0.0169866	0.0123939	0.45741	0.460885	0.479579	0.602072	0.59911	0.585616	0.563598	0.567824	0.572519	0.583178	0.566645	0.555322	0.568906	0.573542	0.550714
79.0317	0.982565	1.00657	1.00686	-0.018026	0.0126882	0.0054808	0.454841	0.454732	0.493853	0.598337	0.58769	0.592425	0.563204	0.57259	0.572991	0.583544	0.565201	0.566561	0.573743	0.567482	0.561356
81.9533	0.987044	1.01039	1.00761	-0.0184777	0.0183918	0.0124474	0.461121	0.457298	0.484226	0.616978	0.602269	0.617832	0.580283	0.58265	0.597197	0.589051	0.582503	0.569861	0.579018	0.581411	0.56487
84.875	0.980934	1.00604	1.00181	-0.0141609	0.0147111	0.00565186	0.458181	0.472897	0.483033	0.616086	0.598862	0.616108	0.578685	0.583361	0.581008	0.591647	0.583632	0.571319	0.601343	0.571767	0.57065
87.795	0.973762	1.01406	1.01342	-0.0102686	0.0171396	0.00492527	0.46917	0.478872	0.491691	0.6303	0.59784	0.618721	0.585881	0.58915	0.595228	0.607067	0.590432	0.581923	0.597427	0.586181	0.574312
90.7167	0.981166	1.00992	1.0091	-0.0164385	0.0177658	0.00064123	0.467018	0.464222	0.501672	0.624797	0.605697	0.612834	0.571855	0.596186	0.596455	0.603106	0.584429	0.581499	0.594892	0.597439	0.578343
93.6383	0.988325	1.01809	1.01341	-0.010749	0.0202316	0.00429197	0.482387	0.479416	0.498664	0.640559	0.613407	0.623318	0.595177	0.60159	0.603694	0.616096	0.587343	0.587356	0.608331	0.595544	0.580327
96.56	0.992789	1.0083	1.01924	-0.0134952	0.0266804	0.00115082	0.472826	0.475629	0.515336	0.638129	0.618259	0.626733	0.593851	0.60696	0.619809	0.613362	0.603615	0.593024	0.613003	0.603807	0.583372
99.4817	0.976102	1.01022	1.01379	-0.0041963	0.017524	0.00392168	0.490575	0.492926	0.512664	0.65596	0.624134	0.626024	0.591774	0.610859	0.604379	0.619921	0.605921	0.595881	0.61661	0.60691	0.591467
102.402	0.975822	1.00964	1.009	-0.00886692	0.0253266	0.00347753	0.484928	0.489504	0.523666	0.631728	0.619872	0.639092	0.587429	0.606981	0.624995	0.617915	0.602454	0.599109	0.607674	0.608104	0.606484
105.323	0.985937	1.01586	1.00809	-0.0103441	0.0271643	0.0059184	0.492119	0.481467	0.518586	0.656294	0.621891	0.645144	0.600201	0.610942	0.620637	0.626924	0.60395	0.604148	0.618001	0.605194	0.594776
108.245	0.98382	1.01767	1.01121	-0.0158818	0.0226478	0.0059345	0.500208	0.49506	0.525149	0.648811	0.63009	0.648305	0.605494	0.627106	0.630717	0.621606	0.620023	0.618607	0.624554	0.624026	0.607004
111.167	0.983623	1.00325	1.02485	-0.0129907	0.0260246	0.00281691	0.511623	0.482926	0.531964	0.654062	0.63323	0.653166	0.617933	0.618533	0.633584	0.636656	0.606598	0.619287	0.629657	0.617114	0.608279
114.088	0.987588	1.01413	1.00597	-0.00477025	0.0275193	0.00717154	0.503441	0.490557	0.536178	0.670111	0.643024	0.657184	0.626465	0.632294	0.639008	0.640242	0.610019	0.620972	0.642573	0.630808	0.61374
117.008	0.994536	1.0161	1.02724	-0.00607723	0.0277971	0.00350155	0.504063	0.498419	0.535347	0.660979	0.64283	0.649842	0.626039	0.637092	0.645755	0.639069	0.623988	0.62696	0.638172	0.621782	0.613519
119.93	0.98789	1.01872	0.994759	-0.00873048	0.0320878	0.0179595	0.519086	0.494975	0.538643	0.676348	0.661857	0.669542	0.636556	0.639931	0.652382	0.657393	0.64088	0.636183	0.650172	0.642391	0.622008
122.852	0.992347	1.01149	0.997068	-0.0127785	0.0280957	0.00348667	0.518462	0.496343	0.542714	0.67583	0.642512	0.655747	0.636027	0.635329	0.649965	0.658393	0.621205	0.634637	0.65556	0.626373	0.619263
125.773	0.983495	1.01047	0.994136	-0.00421573	0.0239392	-0.00086338	0.515715	0.502168	0.547748	0.673518	0.660526	0.67915	0.624508	0.643147	0.654558	0.6588	0.629546	0.645788	0.642191	0.633285	0.62733
128.695	0.987246	1.02724	0.991874	-0.0100591	0.0198099	-0.00080375	0.500858	0.501751	0.551471	0.670667	0.66027	0.67259	0.635215	0.645035	0.647401	0.656868	0.639582	0.637699	0.64194	0.646304	0.627164
131.615	1.00245	1.0184	1.00462	-0.00648515	0.0213179	0.00753029	0.528648	0.506454	0.557037	0.690549	0.652219	0.673748	0.648835	0.652152	0.658486	0.664138	0.633942	0.636826	0.657988	0.633335	0.635855
134.537	1.00027	1.01494	0.997137	-0.0147643	0.021961	0.00769841	0.526613	0.504539	0.544365	0.685161	0.653024	0.674163	0.648745	0.658715	0.671332	0.663472	0.640162	0.6541	0.665678	0.634879	0.63949
137.458	1.0031	0.979609	1.00177	-0.0106272	0.0282173	0.00426504	0.526623	0.513437	0.567259	0.696257	0.669807	0.694306	0.653859	0.667952	0.6709	0.672645	0.647246	0.656022	0.656369	0.649169	0.638616
140.38	0.979735	1.00515	0.99324	-0.00607723	0.0203752	0.00993741	0.530578	0.514889	0.549154	0.692413	0.665379	0.689302	0.650454	0.657216	0.667103	0.676533	0.643194	0.648589	0.666505	0.646656	0.649758
143.3	0.990504	0.981973	0.99882	-0.0101768	0.0338375	0.00822592	0.537649	0.51702	0.571531	0.699287	0.67285	0.68833	0.659162	0.662045	0.671425	0.674558	0.654732	0.660295	0.667784	0.649976	0.64529
146.222	1.00712	0.993082	0.997513	-0.00790488	0.014758	0.00492498	0.537706	0.506501	0.569519	0.695927	0.665241	0.690236	0.655268	0.670595	0.676615	0.676047	0.655317	0.652032	0.670056	0.653018	0.641511
149.143	1.00534	0.999804	0.989716	-0.00789768	0.0146299	0.00195702	0.530978	0.513282	0.567421	0.699284	0.665926	0.689749	0.661299	0.657433	0.674232	0.676402	0.65172	0.662302	0.676628	0.659226	0.659959

## Sheet: Data Fig. 12C dkatA 25°C
time in [min]	AT-2			DTT			10 mM H2O2			1 mM H2O2			100 µM H2O2			10 µM H2O2			Untreated
OxD	1	2	3	1	2	3	1	2	3	1	2	3	1	2	3	1	2	3	1	2	3
0	0.100783	0.0759278	0.0590965	0.0988658	0.128025	0.0639527	0.0977599	0.082616	0.069587	0.0909399	0.0885531	0.060161	0.0814007	0.0838567	0.0558499	0.0864768	0.095543	0.0603313	0.0785225	0.0831566	0.0589587
2.92167	0.0867461	0.0883437	0.0678974	0.100669	0.135305	0.0770707	0.107537	0.106794	0.0955733	0.0865426	0.0910368	0.0791881	0.0846662	0.0895329	0.0581304	0.0801248	0.0875416	0.0602414	0.0890408	0.0956331	0.055695
5.84167	0.0772872	0.0740389	0.0562025	0.0964097	0.132968	0.0802492	0.101176	0.0829683	0.082085	0.10119	0.0941551	0.0885832	0.0828833	0.0935975	0.0860066	0.0994926	0.0883997	0.0863735	0.0808454	0.0806052	0.0647743
8.76333	0.0780659	0.0787949	0.074547	0.105423	0.132523	0.0733816	0.097436	0.0908775	0.0846314	0.0837489	0.0973516	0.0780979	0.0923911	0.0974479	0.0849389	0.0924927	0.0985862	0.0919701	0.0808386	0.109483	0.0616733
14.7617	0.976792	0.990376	0.959001	-0.0261254	0.017167	-0.0458593	1.00249	1.00899	1.01144	0.908433	0.904088	0.896035	0.973194	0.98287	0.962582	0.932833	0.925237	0.858419	0.092644	0.0897757	0.0726013
17.6833	0.974051	0.972271	0.962072	-0.0345104	-0.00948149	-0.0657922	1.0174	1.01934	1.00793	0.943833	0.925193	0.932014	0.892738	0.892147	0.886971	0.387137	0.375908	0.330652	0.0922351	0.0901837	0.0771231
20.605	0.973825	0.969541	0.966811	-0.0401304	-0.00782303	-0.0424033	1.0157	1.02349	1.02217	0.971718	0.972151	0.965538	0.842349	0.864255	0.823824	0.15524	0.150719	0.125176	0.099627	0.101087	0.0643935
23.5267	0.971283	0.989633	0.984488	-0.0404474	0.0141356	-0.0534088	1.02714	1.0328	1.02816	0.999564	0.981552	0.981707	0.822746	0.837315	0.811212	0.109454	0.128578	0.107795	0.108854	0.109851	0.0839068
26.4483	0.961167	0.983266	0.959118	-0.0405011	0.00385684	-0.0611802	1.01654	1.021	1.01128	1.01291	1.00101	1.00105	0.407223	0.478543	0.420561	0.115373	0.112655	0.0790873	0.0971746	0.111337	0.0758209
29.37	0.963073	0.977179	0.966584	-0.0317532	0.0097663	-0.0607266	1.01268	1.01905	1.00865	1.0116	1.00882	1.01101	0.17684	0.224495	0.191459	0.0949785	0.12011	0.078344	0.101363	0.0973077	0.0669093
32.29	0.956748	0.982961	0.967854	-0.0442951	-0.00386064	-0.0545853	1.012	1.02762	1.01324	1.0153	1.00438	1.02302	0.159279	0.17738	0.125032	0.120958	0.10045	0.092575	0.1139	0.120284	0.0851599
35.2117	0.961637	0.97732	0.959231	-0.029404	0.00975997	-0.0429993	1.01675	1.01958	1.01721	1.02411	1.02362	1.02246	0.149056	0.194249	0.136123	0.116829	0.10772	0.0818429	0.110622	0.114518	0.0863935
38.1333	0.977917	0.984024	0.96194	-0.0380291	0.00065063	-0.0608725	1.02217	1.01719	1.01891	1.02524	1.02107	1.03027	0.142566	0.180187	0.134932	0.0927501	0.124931	0.0870489	0.0986305	0.111477	0.0889722
41.055	0.971341	0.991722	0.984925	-0.0440152	0.00476884	-0.0599554	1.01342	1.02801	1.01769	1.02493	1.01738	1.01729	0.1416	0.170798	0.136122	0.109933	0.109286	0.104355	0.0995292	0.101946	0.0853814
43.9767	0.97441	0.98164	0.978283	-0.0294595	0.0188068	-0.0541621	1.02256	1.03007	1.02162	1.02195	1.01885	1.01878	0.134032	0.169396	0.117247	0.101332	0.0998181	0.0869764	0.104988	0.105607	0.0618436
46.8967	0.987476	0.977947	0.991337	-0.028919	0.00087634	-0.0437502	1.03282	1.03372	1.02287	1.03894	1.02197	1.0245	0.14138	0.165056	0.130495	0.114827	0.125702	0.109424	0.103783	0.102563	0.0805347
49.8183	0.98553	1.00307	0.975848	-0.0369007	0.0084447	-0.0428593	1.03502	1.0288	1.0282	1.03392	1.03793	1.0284	0.127248	0.162474	0.116274	0.12441	0.102565	0.118254	0.0967784	0.10011	0.0698784
52.74	0.977835	1.00022	0.989605	-0.0153076	-0.0123361	-0.0392522	1.0222	1.02865	1.04428	1.03087	1.04226	1.01866	0.122185	0.15331	0.106155	0.10318	0.116523	0.105274	0.121168	0.117817	0.0756687
55.6617	0.986279	1.0036	0.985659	-0.0343858	0.0229218	-0.030909	1.03524	1.03544	1.02966	1.03387	1.02978	1.03379	0.128607	0.180526	0.1121	0.12998	0.127248	0.102568	0.101335	0.12262	0.101411
58.5817	0.994862	0.992339	0.992967	-0.0254502	0.0111993	-0.0441308	1.05263	1.03768	1.04185	1.04045	1.0245	1.03082	0.131347	0.172691	0.118415	0.130871	0.125034	0.0849926	0.107811	0.121072	0.0943495
61.5033	1.00716	1.00415	0.991391	-0.0161188	0.027336	-0.0283464	1.03423	1.05054	1.04309	1.04197	1.03559	1.03526	0.14604	0.156491	0.115073	0.106863	0.119975	0.111621	0.114969	0.126506	0.0903921
64.425	1.00154	1.01719	0.997707	-0.0215737	0.0107172	-0.0392429	1.04608	1.03894	1.03869	1.02255	1.03121	1.02528	0.145927	0.152439	0.128206	0.129786	0.113592	0.101349	0.122367	0.118029	0.108204
67.3467	0.999182	1.01281	0.990176	-0.0205014	0.00234354	-0.0396067	1.04266	1.05293	1.04529	1.01769	1.02497	1.04436	0.144644	0.171583	0.122484	0.138632	0.112427	0.128368	0.137535	0.129857	0.133396
70.2683	1.0036	1.0119	0.997436	-0.0177497	0.0226642	-0.0426916	1.04092	1.05398	1.04772	0.979134	0.991687	1.02634	0.171427	0.185209	0.15102	0.164866	0.146355	0.15178	0.169003	0.167217	0.143272
73.19	1.00367	0.998212	0.995773	-0.0207694	0.0320545	-0.0188171	1.051	1.04146	1.05515	0.881684	0.941503	1.00636	0.168405	0.203337	0.171264	0.18553	0.169676	0.181701	0.184031	0.174845	0.174356
76.11	1.01536	1.00809	1.00217	-0.0130426	0.0237982	-0.0238785	1.05108	1.0412	1.0467	0.758912	0.829853	0.963605	0.18777	0.203481	0.173771	0.182541	0.195176	0.165529	0.173051	0.190417	0.158282
79.0317	0.999032	1.01641	1.00527	-0.0152605	0.0206383	-0.0355739	1.06387	1.06641	1.05636	0.561679	0.665017	0.884495	0.194001	0.21782	0.185089	0.182268	0.209014	0.185784	0.171596	0.193084	0.163101
81.9533	0.996628	1.00616	0.998878	-0.00812626	0.0188675	-0.0262603	1.05685	1.05588	1.06139	0.369713	0.471697	0.718807	0.163132	0.212194	0.167518	0.188523	0.183592	0.176355	0.177603	0.18415	0.15675
84.875	1.01482	1.02113	1.01159	-0.0149609	0.0322243	-0.024938	1.05119	1.059	1.05871	0.289998	0.341411	0.547497	0.180928	0.201575	0.172511	0.181853	0.189093	0.185529	0.176801	0.187948	0.169237
87.795	1.00494	1.01094	1.00095	-0.0191313	0.0349482	-0.0190941	1.06466	1.05792	1.05078	0.230467	0.275068	0.401452	0.185594	0.225281	0.18964	0.18218	0.190543	0.185976	0.182456	0.180966	0.16193
90.7167	1.00192	1.01179	1.02195	0.0114227	0.0428436	-0.0328908	1.05948	1.06078	1.06101	0.201385	0.212248	0.308455	0.191419	0.218265	0.179122	0.191436	0.195827	0.186169	0.172901	0.198234	0.171573
93.6383	0.989314	1.02317	1.00949	0.0091006	0.0374855	-0.0129413	1.06302	1.05412	1.05635	0.1865	0.192656	0.239213	0.185336	0.213759	0.189211	0.202275	0.187871	0.191558	0.203627	0.174828	0.176601
96.56	1.01408	1.02518	0.999814	-0.00080963	0.0331974	-0.0166766	1.05439	1.06347	1.05813	0.173688	0.187518	0.206663	0.202321	0.220723	0.183081	0.20014	0.194521	0.172548	0.168535	0.20004	0.175866
99.4817	1.00635	1.01191	1.00671	-0.00707984	0.0484559	-0.0155973	1.08411	1.07217	1.05802	0.172555	0.176243	0.188167	0.192116	0.22593	0.183949	0.202986	0.207474	0.194096	0.189134	0.189632	0.18964
102.402	1.01361	1.01597	1.00319	-0.00059299	0.0481688	-0.0218182	1.06273	1.07868	1.06151	0.15019	0.181195	0.173665	0.196488	0.245138	0.196548	0.215535	0.204912	0.189863	0.192021	0.19254	0.170023
105.323	1.00787	1.02061	1.00355	0.0113032	0.0513867	-0.0126341	1.06273	1.06813	1.06433	0.15134	0.169785	0.16218	0.220562	0.23571	0.207232	0.222888	0.199476	0.190954	0.19725	0.211068	0.17689
108.245	1.01456	1.02414	1.00606	0.00111584	0.0543313	0.00177943	1.07399	1.07082	1.06237	0.171764	0.179533	0.164021	0.230272	0.229602	0.211471	0.221226	0.202418	0.201532	0.216056	0.227263	0.195798
111.167	1.02025	1.0151	0.999083	0.00558417	0.0462206	-0.00990484	1.07136	1.07248	1.06834	0.176676	0.168944	0.169657	0.216733	0.245473	0.208846	0.227303	0.213484	0.207234	0.202647	0.199647	0.196844
114.088	1.01321	1.02041	1.0147	0.00655319	0.0479568	-0.0166668	1.0623	1.0797	1.06187	0.172259	0.168761	0.156607	0.240084	0.250095	0.218875	0.223074	0.221401	0.203927	0.218124	0.225887	0.192987
117.008	1.01156	1.01632	1.01834	0.0058582	0.0462802	-0.00118632	1.07493	1.06579	1.06896	0.183332	0.169766	0.162701	0.244798	0.25999	0.220921	0.244126	0.239092	0.199946	0.236126	0.217337	0.201957
119.93	1.0182	1.0071	1.00948	0.0229601	0.0598358	-0.00523315	1.07115	1.07773	1.07044	0.165322	0.187618	0.172885	0.248822	0.271101	0.230752	0.24818	0.222354	0.229234	0.223933	0.211799	0.208027
122.852	1.01346	1.02236	1.00112	0.0315413	0.057766	0.00599	1.08211	1.07259	1.07207	0.188467	0.179354	0.164487	0.268744	0.272049	0.242173	0.266695	0.237314	0.223183	0.231977	0.213929	0.218944
125.773	1.00941	1.03892	1.00541	0.0136879	0.042075	-0.011424	1.07197	1.06679	1.06981	0.178355	0.187227	0.167065	0.262457	0.28015	0.251041	0.245473	0.240705	0.23049	0.246487	0.231551	0.202045
128.695	1.01387	1.01715	1.00597	0.0256715	0.0426599	0.0118371	1.08367	1.06943	1.0821	0.181861	0.183763	0.170783	0.268947	0.293386	0.255365	0.258407	0.24923	0.235326	0.239686	0.223939	0.217964
131.615	1.0144	1.02954	1.01684	-0.00114877	0.0705947	0.0024932	1.08524	1.07615	1.06743	0.179759	0.181482	0.183628	0.291587	0.289199	0.259324	0.25615	0.246164	0.213962	0.256621	0.242769	0.211543
134.537	1.00093	1.02203	1.01556	0.036645	0.0623643	0.013362	1.09014	1.08108	1.07772	0.188005	0.186755	0.186442	0.27795	0.315429	0.265707	0.259843	0.255457	0.249383	0.259656	0.263593	0.213261
137.458	1.00471	1.02393	1.0103	0.0407659	0.0634443	0.00688339	1.06364	1.06688	1.07713	0.194394	0.20345	0.182508	0.27911	0.305523	0.285133	0.270036	0.255758	0.237885	0.260028	0.242072	0.227438
140.38	1.00664	1.01895	1.01227	0.0230848	0.0666794	-0.003649	1.07753	1.07271	1.07249	0.221367	0.220417	0.201565	0.287305	0.31509	0.288363	0.271536	0.25615	0.235174	0.266537	0.264518	0.237607
143.3	1.02154	1.02349	1.01489	0.0281734	0.0578518	0.0116914	1.07728	1.07536	1.07486	0.223748	0.214243	0.211316	0.306975	0.32683	0.283945	0.273035	0.271536	0.265825	0.265594	0.259093	0.239253
146.222	1.01668	1.02578	0.994323	0.0285241	0.0768251	0.0236202	1.0795	1.08419	1.07784	0.215821	0.219722	0.218614	0.32806	0.317182	0.288298	0.286608	0.271536	0.2488	0.299108	0.267666	0.239858

## Sheet: Data Fig. 12C dkatA 37°C
time in [min]	AT-2			DTT			10 mM H2O2			1 mM H2O2			100 µM H2O2			10 µM H2O2			Untreated
OxD	1	2	3	1	2	3	1	2	3	1	2	3	1	2	3	1	2	3	1	2	3
0	0.158328	0.177513	0.120583	0.174136	0.167743	0.121672	0.149826	0.167664	0.121052	0.179587	0.171475	0.120915	0.148039	0.170399	0.125106	0.144864	0.169423	0.112566	0.152048	0.159264	0.132439
2.92167	0.158917	0.183155	0.128635	0.184316	0.183163	0.127943	0.163578	0.175389	0.132114	0.162467	0.176781	0.124827	0.158115	0.176199	0.138014	0.163258	0.171771	0.125956	0.15767	0.175376	0.129251
5.84167	0.165337	0.188983	0.130174	0.178073	0.17981	0.131781	0.160577	0.185478	0.131308	0.157321	0.190459	0.123024	0.154195	0.178999	0.133424	0.160174	0.182659	0.123846	0.160957	0.186512	0.136305
8.76333	0.167072	0.172593	0.137806	0.188399	0.185018	0.134642	0.170455	0.18427	0.137811	0.179486	0.195563	0.138338	0.155854	0.18396	0.12705	0.17135	0.183689	0.123671	0.141083	0.179175	0.132556
14.7617	0.997793	1.0168	0.995764	0.00570036	-0.00318985	-0.0273023	1.0521	1.06716	1.05019	1.00367	0.957521	0.992304	0.490211	0.427706	0.534923	0.279196	0.254551	0.301692	0.178287	0.188239	0.14915
17.6833	1.00594	1.00443	0.994832	0.00760249	-0.0128839	-0.0275518	1.05869	1.06702	1.06298	0.592456	0.416837	0.761365	0.241629	0.242299	0.226185	0.20071	0.210173	0.164286	0.17099	0.196343	0.160767
20.605	0.994829	1.00256	0.989168	0.00072931	-0.0152813	-0.0212051	1.05117	1.06455	1.05136	0.338481	0.278641	0.339751	0.19718	0.214812	0.174767	0.196462	0.195744	0.152713	0.183408	0.205059	0.136758
23.5267	1.00371	1.0193	0.993125	0.0167225	-0.00120036	-0.0243312	1.07104	1.07268	1.06713	0.283142	0.25292	0.221906	0.20783	0.227382	0.16431	0.197834	0.213256	0.15475	0.196485	0.213709	0.157865
26.4483	1.00213	1.014	0.991133	0.00754669	-0.00545479	-0.0237014	1.05895	0.997339	1.04919	0.260419	0.227978	0.180889	0.193478	0.215904	0.150916	0.196172	0.201134	0.142377	0.188871	0.205583	0.149947
29.37	1.00187	1.0149	0.985673	0.00175012	-0.0107062	-0.0313099	0.948625	0.849098	0.835234	0.267634	0.231753	0.173871	0.197127	0.223134	0.15371	0.199855	0.208307	0.147292	0.189166	0.208252	0.145961
32.29	0.995361	1.0069	0.991009	0.00222238	-0.0103863	-0.0288261	0.817148	0.712274	0.614964	0.270793	0.235107	0.181201	0.20572	0.225576	0.147527	0.19967	0.225326	0.147383	0.200775	0.223234	0.152356
35.2117	0.993421	1.00039	0.986963	0.00632805	0.00101728	-0.0232162	0.685918	0.593545	0.445053	0.283631	0.239308	0.193712	0.201493	0.230529	0.14724	0.20249	0.226238	0.14642	0.204343	0.224492	0.161315
38.1333	0.995563	0.998066	0.997087	0.0157144	-0.00202407	-0.0262388	0.57345	0.500091	0.317095	0.293031	0.235905	0.203759	0.207725	0.235937	0.145513	0.206965	0.227506	0.151212	0.216694	0.22361	0.164856
41.055	0.993698	0.98746	0.997942	0.00014585	-0.0113728	-0.0184595	0.472373	0.427895	0.266341	0.305436	0.249213	0.202794	0.201777	0.229759	0.134285	0.210749	0.233047	0.153783	0.200154	0.228619	0.159862
43.9767	0.992765	0.989186	0.992495	0.00213267	-0.01524	-0.0271481	0.414022	0.378492	0.23382	0.309413	0.247552	0.203234	0.202152	0.237761	0.127054	0.210267	0.233466	0.16432	0.218556	0.227991	0.171183
46.8967	0.993186	0.988026	0.982887	0.00763386	-0.00914487	-0.0251553	0.360934	0.349611	0.225692	0.32124	0.263629	0.203057	0.205411	0.240188	0.138611	0.213855	0.245689	0.154243	0.216603	0.23032	0.159183
49.8183	0.98951	0.989488	0.980117	0.00036563	-0.0123385	-0.0208017	0.324416	0.326427	0.222615	0.325674	0.261151	0.196502	0.224636	0.251949	0.129179	0.214516	0.242482	0.156061	0.234463	0.238247	0.16342
52.74	0.994052	0.99231	0.980232	0.00592933	-0.0153829	-0.0300282	0.308969	0.318198	0.245878	0.337367	0.26622	0.20335	0.226444	0.253935	0.134319	0.217974	0.248668	0.15742	0.225791	0.236601	0.159387
55.6617	0.995022	0.993403	0.976422	0.00076591	-0.00996841	-0.0311732	0.285871	0.311989	0.231197	0.335413	0.260191	0.200231	0.224588	0.249211	0.131464	0.214688	0.236317	0.150946	0.224274	0.23572	0.159681
58.5817	0.986725	0.99277	0.9814	-2.6401e-06	-0.0171428	-0.0211505	0.278611	0.311895	0.228795	0.33946	0.276257	0.210428	0.237736	0.259521	0.133272	0.215643	0.252933	0.159316	0.226396	0.243965	0.165156
61.5033	0.991527	1.00079	0.980189	0.0168005	-0.0218646	-0.0208544	0.30296	0.311702	0.236578	0.347001	0.281184	0.199969	0.236783	0.254905	0.123878	0.22775	0.259479	0.160995	0.232612	0.254791	0.167145
64.425	0.989076	1.00346	0.97479	0.0119008	-0.0112617	-0.0173043	0.29053	0.300229	0.226254	0.352535	0.280092	0.200729	0.222245	0.250831	0.124733	0.224559	0.251089	0.163021	0.22699	0.238288	0.16719
67.3467	0.991002	0.992644	0.985122	0.0125895	-0.0137199	-0.0133825	0.290669	0.301797	0.229025	0.354528	0.286679	0.197637	0.23216	0.257509	0.129698	0.239041	0.256562	0.156822	0.235469	0.251879	0.174343
70.2683	0.992437	1.00368	0.988302	0.0184422	-0.0232113	-0.015032	0.283723	0.303563	0.235933	0.365067	0.286695	0.198464	0.242602	0.263207	0.132981	0.230956	0.266362	0.157259	0.241883	0.255743	0.182951
73.19	0.998446	0.994022	0.98339	0.0124455	-0.0120763	-0.0180322	0.296809	0.311507	0.240497	0.372096	0.287023	0.200075	0.242018	0.269324	0.145073	0.241189	0.25678	0.169748	0.230674	0.254457	0.18129
76.11	1.00388	1.00622	0.986448	0.0284253	-0.0106556	-0.0170264	0.298725	0.314069	0.230894	0.366731	0.293316	0.197026	0.2472	0.281787	0.137045	0.238996	0.267424	0.165614	0.243103	0.259467	0.174174
79.0317	0.987985	1.00478	0.998665	0.0237231	-0.0124435	-0.0199534	0.302313	0.316883	0.229979	0.371683	0.300772	0.214979	0.244252	0.272241	0.150748	0.244904	0.276918	0.166897	0.245145	0.271493	0.185131
81.9533	0.991931	0.989615	0.991066	0.0174426	-0.0104058	-0.0136901	0.30266	0.313836	0.226335	0.375251	0.299839	0.208293	0.246924	0.27158	0.152357	0.239069	0.257522	0.173408	0.252762	0.265413	0.186696
84.875	0.997481	1.00971	0.992281	0.0243542	-0.0104585	-0.017518	0.30599	0.323959	0.23029	0.375961	0.296942	0.22456	0.247025	0.275112	0.16382	0.2469	0.274189	0.179729	0.249805	0.28409	0.195088
87.795	1.00397	1.00142	0.988104	0.0164647	-0.0033321	-0.0118201	0.300524	0.332698	0.241981	0.389859	0.305771	0.214012	0.24761	0.274545	0.14985	0.248528	0.266765	0.177212	0.253665	0.274956	0.178555
90.7167	1.00755	1.00206	0.998766	0.0208006	-0.00449748	-0.0110446	0.305758	0.347221	0.252379	0.40388	0.306317	0.224374	0.252778	0.287348	0.142728	0.249455	0.286705	0.178371	0.265993	0.288137	0.184973
93.6383	1.00422	1.00392	0.994563	0.0134611	-0.00342144	-0.00702736	0.320787	0.349193	0.245083	0.406584	0.322414	0.216504	0.267297	0.289471	0.159889	0.263366	0.287423	0.190706	0.271879	0.294216	0.196184
96.56	0.994302	1.00659	0.994627	0.0237931	-0.00785631	-0.0112617	0.317915	0.344336	0.258124	0.418883	0.328388	0.221134	0.277186	0.305755	0.156945	0.278177	0.302307	0.18047	0.300318	0.302247	0.197606
99.4817	1.00011	1.00933	0.99526	0.0175881	0.00575948	-0.0237215	0.322879	0.340965	0.253238	0.413879	0.334532	0.238878	0.295663	0.335042	0.156348	0.292564	0.328973	0.192555	0.313303	0.317726	0.194724
102.402	0.997692	1.00662	1.00405	0.0123071	0.00611892	-0.00332605	0.340887	0.352131	0.249392	0.413995	0.351619	0.227514	0.308015	0.339375	0.156905	0.306217	0.340462	0.197177	0.329535	0.340261	0.209135
105.323	1.00742	1.0091	1.00453	0.0143503	-0.00765161	-0.0064724	0.32917	0.347492	0.257256	0.435116	0.367127	0.23733	0.315272	0.350449	0.164028	0.319387	0.347796	0.208581	0.325978	0.341365	0.24235
108.245	1.00662	1.01342	1.00513	0.0265353	0.00160476	-0.00246811	0.329721	0.349588	0.24787	0.431382	0.380637	0.248503	0.32735	0.360991	0.190157	0.317758	0.339374	0.242961	0.315312	0.338822	0.254064
111.167	1.00677	1.01873	1.0012	0.024104	0.0024203	-0.00173221	0.341793	0.344846	0.266494	0.44204	0.383714	0.25656	0.316093	0.347476	0.198337	0.322224	0.343628	0.247621	0.319639	0.327011	0.256904
114.088	1.01198	1.01506	1.00725	0.0218316	-0.00684296	-0.00735703	0.34606	0.351304	0.262761	0.468226	0.376799	0.26964	0.314442	0.346984	0.222808	0.330931	0.331381	0.253093	0.325824	0.310934	0.255477
117.008	1.00228	1.01025	0.987746	0.023707	-0.00117026	-0.00555137	0.348234	0.366685	0.264526	0.483362	0.373116	0.286785	0.312184	0.343138	0.235641	0.319222	0.330003	0.254631	0.313987	0.328904	0.257661
119.93	1.01255	1.01913	1.01282	0.027697	0.00891438	-0.00222284	0.341513	0.360218	0.270253	0.483072	0.348124	0.279936	0.317204	0.334859	0.262	0.318391	0.339424	0.25844	0.319479	0.340156	0.256867
122.852	1.01	1.01228	1.00054	0.0260964	0.00247062	-0.00063294	0.346821	0.370338	0.267811	0.47962	0.366949	0.284953	0.310706	0.333219	0.248605	0.325137	0.326246	0.257328	0.312887	0.319457	0.259163
125.773	0.998365	1.01167	1.01019	0.0279999	0.00379171	-0.00354897	0.354298	0.375771	0.271758	0.47172	0.3506	0.274186	0.30505	0.332574	0.252499	0.315533	0.321119	0.253456	0.32221	0.328854	0.257151
128.695	0.985094	1.02186	1.00675	0.026547	0.00892221	-0.00575179	0.350362	0.388425	0.285498	0.461562	0.35422	0.261927	0.315084	0.323681	0.254305	0.311738	0.319108	0.24474	0.326699	0.324268	0.257872
131.615	0.992258	1.01417	0.995045	0.0189986	0.0190078	-0.00119164	0.36668	0.385119	0.298246	0.46266	0.335793	0.260886	0.322764	0.325627	0.258136	0.313663	0.33497	0.26025	0.324621	0.333664	0.265517
134.537	0.999613	1.00887	1.00135	0.0248208	0.00736269	-0.00436213	0.381743	0.402904	0.308044	0.443672	0.352933	0.267	0.328545	0.338297	0.259062	0.331275	0.341745	0.256663	0.328628	0.34657	0.26833
137.458	1.00995	1.0115	1.01281	0.0405125	0.0246891	-0.00180853	0.402774	0.417117	0.314667	0.448422	0.34698	0.275867	0.327905	0.343138	0.266017	0.339941	0.348553	0.26231	0.340967	0.328357	0.271098
140.38	1.00498	1.02543	1.00685	0.0420949	0.0127827	-0.00675161	0.395954	0.40678	0.319153	0.435851	0.34984	0.273823	0.336825	0.345877	0.269258	0.329699	0.342064	0.256663	0.343104	0.344818	0.272743
143.3	1.01517	1.00516	1.00065	0.0323495	0.0117847	0.0131066	0.393241	0.398519	0.332328	0.432604	0.354907	0.265145	0.334727	0.350335	0.271524	0.343553	0.355675	0.265672	0.344981	0.352851	0.267174
146.222	1.01028	1.00567	1.02179	0.0432027	0.0198835	0.00579672	0.407328	0.414735	0.297585	0.433454	0.360611	0.279244	0.341725	0.363998	0.274417	0.34086	0.36099	0.262752	0.348823	0.362757	0.274335
149.143	1.01327	1.0182	1.00286	0.036658	0.0147005	-0.00634898	0.407238	0.419386	0.312151	0.425582	0.362473	0.273347	0.348774	0.36506	0.275553	0.354346	0.36988	0.260467	0.361111	0.380577	0.273457

## Sheet: Data Fig. 12C dkatY 25°C
time in [min]	AT-2			DTT			10 mM H2O2			1 mM H2O2			100 µM H2O2			10 µM H2O2			Untreated
OxD	1	2	3	1	2	3	1	2	3	1	2	3	1	2	3	1	2	3	1	2	3
0	0.0511141	0.0640836	0.0357522	0.113881	0.065209	0.0536804	0.0605638	0.072059	0.047724	0.102502	0.0871133	0.0408468	0.0274123	0.0537658	0.0360488	0.0355675	0.0636841	0.0337719	0.0540255	0.0514901	0.0295364
2.92167	0.0630455	0.0711171	0.0285422	0.107445	0.0664245	0.0564156	0.07342	0.0822447	0.0318684	0.121575	0.101543	0.0449259	0.0391965	0.0655292	0.0592195	0.0370693	0.0594584	0.0308542	0.0370803	0.0652897	0.0393346
5.84167	0.0524165	0.0693283	0.018217	0.135444	0.0785272	0.0808597	0.0822049	0.0854392	0.0489239	0.119115	0.11438	0.0663046	0.0439216	0.0826086	0.0495111	0.0349931	0.0671758	0.0315134	0.0433779	0.0535388	0.0316047
8.76333	0.0590595	0.0737021	0.0341549	0.143374	0.0845681	0.0744974	0.0772075	0.0947406	0.049352	0.0999554	0.103083	0.0533682	0.0510887	0.0780142	0.0395428	0.0604359	0.0696199	0.0293444	0.0486899	0.0661541	0.0407096
14.7617	0.986367	0.990077	1.01835	0.0928385	0.100341	0.086859	0.974934	0.958734	0.96716	1.01167	0.973024	0.975622	1.00643	0.996407	1.00771	0.952117	0.927734	0.928621	0.0480444	0.0712263	0.0378192
17.6833	0.994012	0.998614	0.990398	0.0189951	-0.0372223	-0.0453808	0.949816	0.937915	0.907551	0.949939	0.899585	0.923985	0.997545	1.00178	0.992511	0.570221	0.574935	0.552625	0.0461707	0.0792537	0.0448147
20.605	0.997485	0.986239	0.989273	-0.00095116	-0.0591258	-0.0473054	0.948354	0.958105	0.9112	0.947398	0.881067	0.921157	0.969459	0.969985	0.947311	0.257453	0.282307	0.250434	0.0479685	0.077062	0.0447756
23.5267	1.00641	0.993677	0.986385	-0.00143453	-0.0366148	-0.0445536	0.963148	0.961955	0.926178	0.944046	0.881883	0.924829	0.626346	0.638632	0.545999	0.119279	0.142252	0.124218	0.0451579	0.0922102	0.0487353
26.4483	0.996237	0.993473	0.997903	0.019312	-0.0469088	-0.0577676	0.963726	0.971542	0.94162	0.919897	0.859218	0.864442	0.344115	0.381115	0.297957	0.096353	0.111103	0.0791987	0.047058	0.0727586	0.047302
29.37	0.978211	0.973275	0.99133	0.0103326	-0.0684165	-0.0567803	0.976165	0.967089	0.925702	0.684319	0.678707	0.581179	0.18758	0.214281	0.172551	0.0686983	0.0847406	0.0629226	0.0517507	0.074544	0.0387547
32.29	0.987416	0.990326	0.981226	-0.00540178	-0.059503	-0.0468645	0.966707	0.94749	0.915356	0.428321	0.433966	0.320997	0.124307	0.135877	0.0934963	0.0494179	0.0889211	0.0605822	0.0505085	0.074345	0.0534791
35.2117	0.987396	0.979939	0.9938	0.00186659	-0.0679696	-0.0596305	0.958968	0.930055	0.844494	0.275473	0.277325	0.190483	0.0802716	0.111976	0.0829389	0.0769707	0.104496	0.0319493	0.076881	0.0841031	0.0460853
38.1333	0.994691	0.991115	0.998783	0.02042	-0.058715	-0.044751	0.913336	0.87956	0.732981	0.221087	0.184465	0.132314	0.0918783	0.10156	0.0716723	0.0645627	0.0964919	0.0386962	0.0540113	0.10766	0.0545057
41.055	0.98025	0.983041	0.995428	0.0197686	-0.04264	-0.048874	0.810306	0.762216	0.559582	0.190288	0.154411	0.131987	0.0742939	0.103995	0.077202	0.0539967	0.104469	0.0619468	0.047381	0.0987607	0.0543464
43.9767	0.988485	0.982494	0.995002	0.0258455	-0.0398177	-0.0220363	0.67685	0.624193	0.409796	0.171608	0.147821	0.102948	0.0807954	0.10496	0.0685197	0.0678386	0.0894269	0.0771549	0.0565298	0.0823208	0.0571967
46.8967	0.978231	0.984522	0.989132	0.0259107	-0.0510114	-0.040207	0.5311	0.503553	0.304044	0.162621	0.144414	0.111208	0.084401	0.104646	0.0769192	0.0881383	0.107083	0.0753468	0.0660108	0.0833238	0.0657309
49.8183	0.988639	0.997891	0.991526	0.0243293	-0.0415529	-0.0466416	0.418771	0.387582	0.232517	0.168048	0.151324	0.10888	0.0873936	0.113232	0.0756195	0.0830631	0.10529	0.0614711	0.0660072	0.115737	0.0653158
52.74	0.993974	0.987674	0.992048	0.0253844	-0.0515656	-0.0391392	0.32607	0.298867	0.179605	0.167585	0.143741	0.0960789	0.0810064	0.121151	0.0748499	0.0683904	0.093874	0.0558805	0.0690413	0.0910007	0.0694942
55.6617	0.992354	0.986718	0.986767	0.0274168	-0.0446735	-0.0349616	0.251432	0.235168	0.156528	0.165358	0.131136	0.113782	0.0849935	0.114637	0.0943093	0.0834064	0.096353	0.0480783	0.0701015	0.0960712	0.0551852
58.5817	0.981866	1.00325	0.990153	0.0363629	-0.0288919	-0.0339395	0.210819	0.210963	0.146217	0.173382	0.143704	0.113752	0.0812982	0.108578	0.0716618	0.0810565	0.102179	0.0553458	0.0747033	0.0875951	0.063975
61.5033	0.999387	0.989448	0.996254	0.0248132	-0.0354014	-0.0338679	0.192248	0.190911	0.151867	0.167121	0.140913	0.11907	0.0880203	0.133358	0.0902918	0.0889706	0.119634	0.0735011	0.0872611	0.117036	0.0674662
64.425	0.990745	0.980998	0.996548	0.038189	-0.0566698	-0.02298	0.179371	0.181974	0.132707	0.161673	0.144109	0.100416	0.0778546	0.111684	0.0869165	0.074966	0.0966402	0.0724763	0.0702579	0.0990474	0.0762012
67.3467	0.998785	0.983932	0.998593	0.0166074	-0.0410577	-0.0325882	0.164929	0.188231	0.138802	0.177143	0.13894	0.0989102	0.0863691	0.134512	0.0802908	0.0877289	0.0988519	0.0625978	0.0848345	0.121617	0.0881869
70.2683	0.994023	1.00236	0.990412	0.0248132	-0.0263127	-0.025091	0.15123	0.172312	0.121234	0.168568	0.141851	0.103619	0.0824387	0.123533	0.0721313	0.0811889	0.103388	0.0738689	0.0701475	0.103266	0.0821471
73.19	1.00071	0.999847	1.00045	0.0395533	-0.0425784	-0.0241126	0.154642	0.168235	0.13275	0.176971	0.14966	0.11397	0.103303	0.126293	0.0801847	0.103894	0.121882	0.0779294	0.0862783	0.106999	0.0820754
76.11	0.998905	0.99359	0.990413	0.0162261	-0.0238678	-0.0164826	0.158441	0.17499	0.114053	0.171002	0.138516	0.111546	0.0999746	0.137635	0.0915413	0.0914251	0.115895	0.0807755	0.0724763	0.105611	0.0803328
79.0317	0.998783	0.994214	1.00233	0.0383107	-0.0209467	-0.0353116	0.139806	0.158934	0.117483	0.175952	0.143166	0.101407	0.10368	0.123517	0.0855315	0.107253	0.119165	0.101187	0.0864595	0.120127	0.0920579
81.9533	1.00361	1.01329	1.00302	0.0447185	-0.0318756	-0.00160619	0.134662	0.158994	0.120449	0.188469	0.141795	0.100175	0.107488	0.137612	0.0974031	0.109587	0.125065	0.076769	0.0891951	0.130054	0.107763
84.875	0.998545	1.00432	1.0048	0.0462197	-0.0377423	-0.0172247	0.141302	0.151184	0.114221	0.172979	0.152715	0.109267	0.115227	0.148201	0.104263	0.107632	0.135381	0.0998963	0.123198	0.124192	0.0833238
87.795	1.0065	1.00511	1.00577	0.0451236	-0.0209467	-0.0168612	0.146998	0.17119	0.121411	0.178714	0.172161	0.0974031	0.134704	0.160375	0.128824	0.157099	0.154812	0.105817	0.136386	0.164546	0.12289
90.7167	1.01204	1.01289	1.00754	0.0435904	-0.0426279	-0.0173105	0.135179	0.151319	0.122401	0.200212	0.180866	0.12027	0.160985	0.190702	0.150326	0.154678	0.18395	0.135118	0.157301	0.190146	0.14478
93.6383	1.00184	1.00579	0.994637	0.0420396	-0.0119613	-0.0164398	0.12127	0.161518	0.108021	0.213512	0.18051	0.160407	0.167063	0.200277	0.162606	0.179113	0.19647	0.165072	0.156726	0.18422	0.165364
96.56	0.996198	1.02106	1.00181	0.037613	-0.0186115	-0.00330926	0.135629	0.1708	0.112775	0.22391	0.201693	0.169959	0.183589	0.198312	0.190789	0.182271	0.181737	0.155546	0.182772	0.204565	0.177267
99.4817	0.994649	1.00515	1.00422	0.0391334	-0.0229046	-0.0102202	0.132964	0.158218	0.113897	0.249158	0.222837	0.1769	0.172414	0.195526	0.188533	0.169363	0.21157	0.185109	0.175999	0.184664	0.184085
102.402	0.999627	1.00711	1.0107	0.0512008	-0.0193678	0.00329178	0.130267	0.154274	0.101193	0.247976	0.209488	0.183283	0.20142	0.19786	0.198325	0.179588	0.215463	0.170952	0.160912	0.191509	0.18401
105.323	1.00661	1.01026	1.01326	0.0585233	-0.0192911	-0.00439567	0.10636	0.166412	0.0903224	0.243607	0.217448	0.216685	0.198145	0.214684	0.192892	0.169961	0.206612	0.185705	0.172401	0.178746	0.193785
108.245	1.00791	1.00979	1.01176	0.0390095	-0.0131932	-0.00191075	0.136032	0.149636	0.122192	0.247135	0.220905	0.220522	0.196887	0.199949	0.186246	0.171826	0.206236	0.18989	0.178117	0.193359	0.190189
111.167	1.01109	1.00093	1.00106	0.058597	-0.015771	-0.00873489	0.138032	0.149092	0.107814	0.24124	0.228251	0.20624	0.199704	0.209951	0.19469	0.169862	0.18899	0.19199	0.168796	0.203638	0.173025
114.088	1.00734	0.998963	1.00108	0.0605262	-0.0130259	0.0055372	0.131104	0.158699	0.123144	0.241979	0.212515	0.214466	0.197991	0.20825	0.176158	0.181122	0.200663	0.176158	0.167908	0.203896	0.181695
117.008	1.01363	1.01552	1.00888	0.0640512	-0.0159753	0.00343885	0.140855	0.168981	0.148676	0.256584	0.218158	0.201545	0.192591	0.19743	0.206845	0.175229	0.201287	0.180742	0.174534	0.199462	0.173131
119.93	1.00261	1.02435	1.00868	0.0532583	0.00153238	-0.00384637	0.153823	0.17953	0.1427	0.251445	0.224947	0.210903	0.193735	0.205889	0.190781	0.171329	0.203708	0.172266	0.175632	0.210921	0.1832
122.852	1.00855	1.02261	1.00326	0.0583347	-0.0106589	0.0144289	0.15951	0.20699	0.166741	0.252953	0.223777	0.201283	0.18565	0.21329	0.21364	0.176969	0.187574	0.200618	0.189333	0.194917	0.200654
125.773	1.01375	1.00804	1.00834	0.0534583	-0.00429606	-0.00074126	0.163764	0.19893	0.176712	0.25484	0.222212	0.202662	0.193307	0.215475	0.202881	0.195707	0.214309	0.203845	0.173868	0.192746	0.181169
128.695	1.02255	1.00719	0.994413	0.0648248	0.00470905	0.0170281	0.16626	0.202848	0.170498	0.264194	0.240116	0.216481	0.191586	0.216461	0.208967	0.198984	0.215883	0.196528	0.193183	0.207664	0.188975
131.615	1.00503	1.00646	0.997097	0.0581837	-0.00663786	-0.00477408	0.157435	0.205494	0.145058	0.249883	0.237586	0.220826	0.198192	0.221535	0.216391	0.196775	0.201327	0.210953	0.191405	0.20218	0.190773
134.537	1.00336	1.02643	1.0017	0.0698503	-0.0074077	0.0160048	0.161193	0.189712	0.173469	0.254122	0.233045	0.198162	0.202984	0.219468	0.214953	0.195863	0.217359	0.193955	0.185794	0.205611	0.21761
137.458	1.00063	1.01792	1.01516	0.0648068	-0.00973626	0.00338295	0.164345	0.189019	0.149014	0.266632	0.230065	0.201492	0.202237	0.223117	0.214134	0.200645	0.224862	0.214354	0.197746	0.227941	0.201056
140.38	1.00723	1.02037	1.0034	0.0622877	0.00525613	0.01261	0.163385	0.183068	0.152452	0.270927	0.249963	0.223176	0.202569	0.225133	0.206547	0.198685	0.221257	0.208007	0.200376	0.226286	0.201438
143.3	1.01196	1.02262	1.00072	0.0587505	0.00550154	0.0070527	0.176158	0.193185	0.172642	0.270927	0.253228	0.20249	0.227173	0.233426	0.209069	0.197836	0.210439	0.218319	0.201981	0.214624	0.207957
146.222	1.00659	1.00834	1.0063	0.0748911	0.0093728	0.0102336	0.164702	0.168911	0.18648	0.269724	0.242881	0.233387	0.222977	0.222986	0.230187	0.198575	0.220338	0.215367	0.197609	0.214617	0.200726

## Sheet: Data Fig. 12C dkatY 37°C
time in [min]	AT-2			DTT			10 mM H2O2			1 mM H2O2			100 µM H2O2			10 µM H2O2			Untreated
OxD	1	2	3	1	2	3	1	2	3	1	2	3	1	2	3	1	2	3	1	2	3
0	0.119913	0.194351	0.0984022	0.123784	0.254969	0.0961838	0.17625	0.203882	0.098697	0.101464	0.199584	0.0955513	0.0973369	0.209676	0.100132	0.0943138	0.186691	0.0974581	0.0869124	0.196564	0.10764
2.92167	0.120234	0.208181	0.105092	0.129819	0.264127	0.096709	0.172813	0.21283	0.0976609	0.103547	0.199664	0.101072	0.0994766	0.221155	0.102088	0.104123	0.198823	0.0954022	0.097999	0.193295	0.11233
5.84167	0.129644	0.22124	0.104233	0.133606	0.273819	0.0966351	0.183918	0.210929	0.105994	0.107599	0.211456	0.0995595	0.100062	0.209222	0.104447	0.107355	0.203922	0.100411	0.0985143	0.214072	0.115724
8.76333	0.121787	0.20362	0.105758	0.126516	0.272487	0.0977164	0.17935	0.207848	0.098571	0.101465	0.203662	0.105316	0.098597	0.222897	0.100825	0.0927332	0.198842	0.0995396	0.0835846	0.195311	0.10675
14.7617	1.03178	1.0525	1.04364	0.05182	0.127944	-0.0148195	1.03889	1.0469	1.01603	1.01459	1.03265	1.03027	1.02584	1.05635	1.04381	1.02237	0.981961	1.02629	0.103692	0.200277	0.117092
17.6833	1.00654	1.02994	1.02122	-0.0404582	0.0595774	-0.0680519	1.05361	1.02779	1.01917	1.0082	1.02671	1.01486	1.0288	1.05528	1.03863	0.723102	0.777312	0.732846	0.108199	0.207898	0.115228
20.605	1.00874	1.02037	1.01488	-0.0431471	0.0439034	-0.0614378	1.04662	1.01707	1.01026	1.01587	1.0269	1.01749	1.04079	1.04512	1.03946	0.486142	0.592918	0.487344	0.113424	0.210941	0.119909
23.5267	0.992502	1.00671	1.00386	-0.0332916	0.0437232	-0.0679695	1.03427	1.01365	0.991127	0.999946	1.03816	1.01618	0.932284	0.900063	0.88013	0.313998	0.431189	0.318617	0.104189	0.213795	0.105257
26.4483	1.00536	1.01489	1.01892	-0.0367077	0.050817	-0.0583776	1.02628	1.01401	0.994901	1.016	1.04152	1.02861	0.68245	0.716773	0.640745	0.22242	0.329611	0.210429	0.116311	0.219213	0.122529
29.37	1.00575	1.01634	1.00887	-0.0478131	0.0461754	-0.0690858	1.03228	1.01101	0.972137	1.00979	0.99163	0.993814	0.501453	0.556658	0.45762	0.157439	0.27312	0.14686	0.119611	0.214536	0.106836
32.29	0.999814	1.01007	1.01305	-0.0437575	0.0430164	-0.0753131	1.01511	0.991534	0.961692	0.915446	0.816426	0.810596	0.348169	0.438601	0.316369	0.128211	0.239387	0.133842	0.109498	0.209008	0.130593
35.2117	0.995574	1.01259	1.00563	-0.0659426	0.0386773	-0.076347	1.007	0.947892	0.935444	0.671447	0.670636	0.580809	0.252506	0.329872	0.22018	0.121367	0.226982	0.121556	0.109825	0.223665	0.129522
38.1333	1.00384	1.01483	1.0125	-0.0552189	0.0299956	-0.0703243	0.988059	0.831637	0.901035	0.500997	0.509548	0.430549	0.191058	0.285152	0.171473	0.130027	0.233524	0.111141	0.118692	0.223794	0.121618
41.055	1.00282	1.01212	1.00253	-0.0551001	0.0467234	-0.0734481	0.940304	0.67186	0.826521	0.367598	0.394048	0.294758	0.163722	0.272899	0.143757	0.129517	0.237825	0.11162	0.127126	0.238237	0.125685
43.9767	0.996346	1.01118	1.00088	-0.0635638	0.0346521	-0.0647952	0.844459	0.553203	0.70974	0.254659	0.303641	0.222802	0.134702	0.234792	0.129469	0.123793	0.239234	0.116127	0.134798	0.224936	0.128622
46.8967	0.993612	1.00557	1.00776	-0.0448738	0.0379536	-0.0759129	0.730238	0.46633	0.549576	0.203087	0.280075	0.172533	0.127939	0.269132	0.131858	0.121544	0.237235	0.117393	0.140203	0.224612	0.139839
49.8183	0.989816	1.00978	1.00442	-0.0407919	0.0438207	-0.0684366	0.584668	0.394678	0.443545	0.177006	0.286582	0.13727	0.121381	0.227584	0.1239	0.122167	0.229831	0.102514	0.130223	0.234308	0.128214
52.74	0.981492	0.998025	1.0008	-0.0480568	0.0459234	-0.0683953	0.467673	0.36298	0.349288	0.165524	0.278136	0.135284	0.12474	0.233194	0.125069	0.133101	0.229119	0.117866	0.139083	0.251095	0.115339
55.6617	0.980311	0.993382	0.997841	-0.0272883	0.0471307	-0.0656365	0.386984	0.330523	0.281849	0.16329	0.26368	0.130531	0.141378	0.278723	0.13053	0.140578	0.256235	0.122187	0.144441	0.25094	0.122266
58.5817	0.981104	1.00855	0.996012	-0.0369035	0.0547838	-0.0661674	0.313052	0.32547	0.252692	0.168913	0.265628	0.123509	0.149185	0.256078	0.126279	0.142381	0.260737	0.120723	0.14035	0.25479	0.131287
61.5033	0.991079	1.00312	1.00352	-0.0365185	0.0601715	-0.0636739	0.290493	0.319442	0.228633	0.1615	0.283691	0.141441	0.153843	0.254469	0.125492	0.14546	0.263647	0.134873	0.150022	0.266225	0.143467
64.425	0.990718	0.998576	1.00004	-0.0370904	0.0517842	-0.0626938	0.284556	0.310544	0.210764	0.16522	0.283316	0.143011	0.158887	0.284785	0.117547	0.149049	0.270416	0.121276	0.147893	0.259186	0.153443
67.3467	0.98715	1.00578	0.995085	-0.0344106	0.0530882	-0.070704	0.268351	0.31898	0.201256	0.159736	0.274636	0.155433	0.157399	0.273751	0.139172	0.158337	0.277699	0.115071	0.151517	0.27347	0.149095
70.2683	0.98099	1.00332	0.996353	-0.0262334	0.052419	-0.0617317	0.252225	0.328412	0.193242	0.163608	0.292175	0.14909	0.157811	0.289096	0.144456	0.154783	0.28024	0.123942	0.152167	0.268183	0.150836
73.19	0.985246	0.997056	0.995314	-0.0129122	0.0629657	-0.0665402	0.244819	0.32432	0.182727	0.179951	0.286766	0.15905	0.15596	0.291613	0.148392	0.156737	0.273754	0.142137	0.153526	0.272305	0.165029
76.11	0.990281	0.99662	0.993426	-0.0141727	0.0656695	-0.062796	0.250058	0.322055	0.192253	0.167687	0.295106	0.148157	0.157112	0.282862	0.150458	0.15857	0.285076	0.150596	0.156865	0.280615	0.156578
79.0317	0.985217	1.00204	0.985266	-0.0160313	0.0628037	-0.0554617	0.267458	0.323238	0.180942	0.170951	0.302484	0.156233	0.16573	0.295422	0.14959	0.150067	0.280648	0.154056	0.152025	0.283308	0.157135
81.9533	0.996536	1.00022	0.990251	-0.0162272	0.0821147	-0.0542048	0.264661	0.324803	0.194585	0.175749	0.301133	0.166636	0.153186	0.294564	0.150017	0.154119	0.285927	0.153539	0.16016	0.282937	0.159007
84.875	0.978282	0.998742	0.997646	-0.0205642	0.0740844	-0.0598627	0.257443	0.327189	0.194837	0.178244	0.307929	0.159719	0.155942	0.284677	0.155061	0.157704	0.286818	0.159879	0.162305	0.286078	0.165173
87.795	0.992635	1.00102	0.995865	-0.0160899	0.0788393	-0.0542197	0.252524	0.323113	0.188301	0.178508	0.31091	0.167059	0.15856	0.293953	0.157904	0.164697	0.290323	0.143132	0.168407	0.296063	0.171625
90.7167	1.0083	1.00942	1.00173	-0.00992693	0.0795578	-0.0516426	0.25906	0.333188	0.180821	0.177054	0.313261	0.153615	0.169578	0.301677	0.156361	0.169431	0.302759	0.14901	0.164181	0.292632	0.166058
93.6383	0.990366	1.00178	0.986751	-0.00375264	0.0740269	-0.0653042	0.271937	0.330885	0.170124	0.181712	0.316931	0.167191	0.16118	0.312941	0.160274	0.159668	0.299265	0.148642	0.159105	0.285128	0.156886
96.56	0.994706	0.996696	0.985726	-0.0136346	0.0716381	-0.0582531	0.262125	0.3258	0.191542	0.181332	0.310513	0.168565	0.171006	0.30948	0.155264	0.165967	0.296551	0.144609	0.170204	0.286725	0.172347
99.4817	0.999393	0.996403	0.992513	0.0128333	0.0748615	-0.0594378	0.256787	0.335953	0.17856	0.179142	0.320109	0.15445	0.174056	0.318916	0.160177	0.1753	0.296675	0.152543	0.167206	0.287656	0.164176
102.402	0.989397	0.994675	0.990148	-0.00323949	0.0722944	-0.0589359	0.257805	0.326707	0.185806	0.181389	0.312158	0.167628	0.174336	0.32048	0.157399	0.163367	0.296028	0.16251	0.167203	0.287068	0.166616
105.323	0.982182	0.996982	0.986253	-0.00952034	0.0694943	-0.0504051	0.235479	0.338518	0.186126	0.179807	0.327941	0.162395	0.160723	0.31123	0.157986	0.166908	0.303725	0.150914	0.173492	0.294342	0.161569
108.245	0.997601	0.995729	0.987174	-0.00761308	0.073383	-0.0502996	0.248702	0.343198	0.191643	0.186677	0.325114	0.167806	0.171728	0.33921	0.157307	0.176517	0.311321	0.160039	0.177646	0.308133	0.172038
111.167	0.98975	0.994373	0.984687	0.00648246	0.0749002	-0.0468447	0.252507	0.337268	0.18929	0.201231	0.342628	0.16392	0.184282	0.33962	0.166438	0.170465	0.323494	0.159647	0.17303	0.332587	0.166228
114.088	0.984864	1.01336	0.985248	-0.0130451	0.070661	-0.0502785	0.253364	0.336796	0.192929	0.188903	0.34896	0.164898	0.182479	0.330678	0.168847	0.180176	0.325667	0.165496	0.176976	0.334024	0.170176
117.008	0.980326	1.00369	0.98291	-0.0033537	0.0746995	-0.0444944	0.234818	0.334582	0.181774	0.198504	0.368085	0.16318	0.191797	0.360178	0.158241	0.184546	0.346104	0.166143	0.182583	0.33208	0.172715
119.93	0.991385	1.00419	0.99372	-0.00827758	0.0767419	-0.055073	0.245379	0.343353	0.171776	0.214881	0.370307	0.174673	0.209956	0.364839	0.157252	0.205249	0.338144	0.159201	0.20706	0.319879	0.186817
122.852	0.997449	1.00548	0.986247	-0.00103624	0.0927238	-0.0464605	0.246597	0.352867	0.19079	0.218518	0.376673	0.172497	0.208261	0.346841	0.161001	0.208264	0.338753	0.156281	0.217451	0.317658	0.178246
125.773	0.989834	0.993474	1.00668	-0.00021604	0.0830112	-0.0426424	0.242855	0.361217	0.206218	0.237927	0.380181	0.17466	0.224536	0.353247	0.174288	0.233273	0.326576	0.167433	0.222762	0.318295	0.19102
128.695	0.997268	1.00593	0.993342	-0.00297345	0.0762836	-0.0466302	0.239084	0.372706	0.185629	0.251719	0.370388	0.194286	0.232892	0.327771	0.192263	0.232183	0.317862	0.165516	0.233928	0.308824	0.218532
131.615	1.00197	1.01838	0.998918	0.0025241	0.0730128	-0.0451645	0.257	0.3774	0.18296	0.252913	0.349534	0.206416	0.24234	0.313826	0.215816	0.234353	0.316663	0.209733	0.235383	0.296491	0.238642
134.537	1.00627	0.998404	0.997834	0.00054715	0.0797366	-0.0510715	0.255927	0.375152	0.178057	0.257349	0.345198	0.227161	0.235444	0.305089	0.230955	0.232002	0.311331	0.224836	0.221678	0.294856	0.239138
137.458	0.99937	1.00299	0.995738	-0.00405969	0.0893034	-0.0445457	0.255925	0.394057	0.196409	0.257403	0.346274	0.242824	0.226933	0.320078	0.239483	0.232456	0.302243	0.232599	0.22101	0.287403	0.240623
140.38	0.991174	1.00343	0.999633	0.00671355	0.0821155	-0.038139	0.258712	0.393002	0.202379	0.245767	0.329773	0.243517	0.220703	0.309005	0.237144	0.233105	0.313264	0.21855	0.223786	0.294816	0.242011
143.3	0.999746	1.00632	1.0032	0.00949226	0.0849918	-0.0295719	0.283911	0.399729	0.205253	0.25286	0.32817	0.239166	0.227716	0.310052	0.233492	0.235184	0.301023	0.224903	0.223	0.29212	0.239497
146.222	0.993878	1.00448	0.997707	0.00495154	0.0846757	-0.0431463	0.289992	0.377639	0.212698	0.244792	0.326089	0.230363	0.221808	0.315588	0.237368	0.231679	0.298514	0.220488	0.224136	0.291558	0.224512
149.143	0.997522	1.01507	1.00198	0.00025416	0.0886261	-0.0412839	0.300727	0.380736	0.195054	0.247636	0.311758	0.235387	0.228469	0.325489	0.239698	0.227703	0.29534	0.229116	0.237378	0.29865	0.233262

## Sheet: Data Fig. 12C ddkatAY 25°C
time in [min]	AT-2			DTT			10 mM H2O2			1 mM H2O2			100 µM H2O2			10 µM H2O2			Untreated
OxD	1	2	3	1	2	3	1	2	3	1	2	3	1	2	3	1	2	3	1	2	3
0	0.0711192	0.0978871	0.0455507	0.0896324	0.0890498	0.0545127	0.0556684	0.10912	0.0635515	0.135924	0.165533	0.042256	0.0780182	0.11953	0.0490027	0.100994	0.0774058	0.053382	0.0544102	0.0793013	0.0512289
2.92167	0.0575902	0.135503	0.0689363	0.0961379	0.104356	0.069735	0.0858767	0.109795	0.058812	0.148176	0.171547	0.062952	0.108266	0.132644	0.0620069	0.0963621	0.100205	0.0827501	0.0635973	0.0951387	0.0362159
5.84167	0.0591208	0.136676	0.0372517	0.0799527	0.110906	0.0735176	0.0745668	0.13677	0.0533295	0.160207	0.171962	0.0712792	0.10283	0.140256	0.0532405	0.0958703	0.0856078	0.0642831	0.0551829	0.100551	0.0529731
8.76333	0.0626508	0.128805	0.0517524	0.105004	0.0987015	0.082489	0.0734106	0.129667	0.0756985	0.148084	0.179554	0.0900253	0.101994	0.114407	0.0567753	0.0778972	0.097546	0.0726741	0.0607094	0.0962395	0.072401
14.7617	0.0314188	0.138965	0.0653747	0.0882646	0.0990588	0.096372	0.0843565	0.113906	0.066525	0.135498	0.166398	0.051189	0.0948927	0.119962	0.0636631	0.0912857	0.0955943	0.0691386	0.0669716	0.110278	0.0544895
17.6833	0.0659565	0.123844	0.0632076	0.103828	0.12756	0.0724898	0.0686454	0.1317	0.0823455	0.145486	0.189027	0.0782644	0.0947001	0.143323	0.063992	0.105093	0.0915584	0.0616939	0.0623549	0.100428	0.0616985
20.605	0.964969	0.985064	0.967773	0.0137425	-0.016951	-0.0311312	1.02394	1.0503	1.03845	0.98405	0.994966	0.907716	1.01883	1.00745	0.975132	1.03543	1.03282	0.952345	0.0775858	0.100934	0.0652989
23.5267	0.965698	0.991011	0.960397	-0.0381924	-0.0344519	-0.0602293	1.04367	1.0722	1.05159	0.963863	1.00676	0.942208	0.924846	0.917082	0.86594	0.960199	0.988854	0.978554	0.0460281	0.0945498	0.0577414
26.4483	0.972217	0.994424	0.962214	-0.0299111	-0.0459919	-0.057089	1.06124	1.07278	1.05007	1.00002	1.05142	0.953075	0.855015	0.82517	0.783461	0.515725	0.548158	0.562749	0.066062	0.118275	0.0746796
29.37	0.987546	0.997061	0.977655	-0.0386461	-0.0287128	-0.0462542	1.05549	1.05638	1.05562	1.01773	1.04259	0.982736	0.791086	0.779299	0.723843	0.239177	0.260561	0.238611	0.0724156	0.114008	0.0590344
32.29	0.981014	1.01093	0.982879	-0.0211036	-0.0349556	-0.0404016	1.06531	1.05977	1.05499	1.06339	1.0868	1.02935	0.772826	0.762822	0.714424	0.138865	0.164908	0.123452	0.0738252	0.100072	0.087179
35.2117	0.988354	1.01493	0.989462	-0.0189653	-0.0354143	-0.0672075	1.06368	1.07636	1.06422	1.07917	1.09814	1.03945	0.769958	0.763089	0.710115	0.121272	0.130653	0.0960709	0.0704865	0.0992805	0.050807
38.1333	0.998131	1.00917	0.999967	-0.00528177	-0.0245823	-0.0533245	1.05881	1.08315	1.06579	1.0857	1.12163	1.04502	0.783602	0.775432	0.748966	0.130033	0.13986	0.0945588	0.0795638	0.114727	0.0805392
41.055	0.987526	1.00312	1.00199	-0.0143576	-0.0215353	-0.0561514	1.07024	1.08585	1.07248	1.08477	1.11904	1.0462	0.804782	0.80635	0.745533	0.119821	0.131378	0.0926801	0.0675152	0.134356	0.0726365
43.9767	0.988569	1.01451	0.999622	-0.0151583	-0.0260514	-0.0660417	1.06478	1.07134	1.06634	1.09953	1.13699	1.04738	0.814016	0.819653	0.784439	0.121908	0.110467	0.0681142	0.0811194	0.112492	0.0759692
46.8967	1.00328	1.03035	1.00655	-0.0322322	-0.0202403	-0.0477483	1.06823	1.09666	1.07113	1.11018	1.10952	1.0566	0.837763	0.866198	0.807509	0.143591	0.142015	0.0991287	0.104116	0.127071	0.0736065
49.8183	1.01503	1.03541	1.00031	-0.0225859	-0.0327218	-0.0536884	1.08929	1.09237	1.06663	1.09922	1.11672	1.0626	0.865124	0.873812	0.83029	0.124895	0.136223	0.0897682	0.0692884	0.117223	0.0819095
52.74	1.00433	1.02673	1.00938	-0.00889563	-0.0257132	-0.0577478	1.07711	1.09227	1.08025	1.10156	1.12086	1.0618	0.900904	0.917225	0.845575	0.136623	0.148348	0.0970157	0.0910178	0.119196	0.0699361
55.6617	1.0146	1.04671	1.02257	-0.00984442	-0.0121923	-0.0493236	1.09027	1.09185	1.07381	1.10366	1.12979	1.06207	0.932847	0.961208	0.905122	0.11745	0.14828	0.0905772	0.0926403	0.11714	0.0986609
58.5817	1.02183	1.03703	1.02034	0.00918617	-0.0372104	-0.0409711	1.08929	1.0895	1.0833	1.10872	1.13035	1.05856	0.982353	0.985777	0.922805	0.130472	0.138687	0.0868388	0.0883814	0.129568	0.0890762
61.5033	1.00502	1.05107	1.01674	-0.0154661	-0.00294166	-0.0423652	1.09571	1.10108	1.08651	1.10179	1.12884	1.05744	1.01608	1.00499	0.964399	0.121675	0.12211	0.0965037	0.0972797	0.128039	0.0862392
64.425	1.02849	1.03416	1.02377	-0.00810802	-0.003407	-0.0407176	1.09445	1.108	1.09242	1.10659	1.12494	1.06797	1.02521	1.02603	1.0027	0.120037	0.145559	0.10548	0.0913646	0.120216	0.111555
67.3467	1.02671	1.05128	1.03641	-0.0022234	-0.00123096	-0.022172	1.08337	1.11383	1.0848	1.11159	1.13293	1.07624	1.03359	1.04394	1.01188	0.153987	0.151296	0.11718	0.11333	0.139344	0.101129
70.2683	1.01445	1.04865	0.998579	-0.00891907	-0.0203216	-0.0223596	1.09526	1.10134	1.09543	1.1142	1.13438	1.05518	1.04888	1.06258	1.01485	0.136136	0.135305	0.153051	0.102941	0.136586	0.129346
73.19	1.0285	1.04413	1.0185	-0.0147895	-0.00220306	-0.0451582	1.08906	1.10989	1.09944	1.1211	1.1229	1.05874	1.0678	1.07276	1.03777	0.156725	0.172835	0.177377	0.107565	0.175101	0.162627
76.11	1.0286	1.0501	1.02948	-0.0194602	0.0228198	-0.0292696	1.10703	1.11038	1.10344	1.11032	1.14119	1.06013	1.06808	1.07824	1.02863	0.190421	0.19156	0.200321	0.133999	0.196735	0.192302
79.0317	1.03206	1.04765	1.03125	0.00895917	0.0013455	-0.0280735	1.09684	1.12782	1.09997	1.11535	1.13781	1.06504	1.07427	1.07618	1.04755	0.222995	0.223483	0.212756	0.178382	0.207817	0.19626
81.9533	1.0328	1.05711	1.01833	0.00068886	0.00425947	-0.0250705	1.10507	1.12233	1.11258	1.10665	1.13405	1.0607	1.0849	1.1054	1.04343	0.222664	0.240354	0.193588	0.203252	0.226637	0.19804
84.875	1.0265	1.0534	1.0129	0.0242072	0.0152916	-0.00788565	1.11159	1.11277	1.09314	1.11579	1.12862	1.06557	1.08314	1.08078	1.05898	0.242064	0.237563	0.217453	0.192034	0.211183	0.208363
87.795	1.02564	1.06392	1.0187	0.012774	0.00186067	-0.0228504	1.0966	1.11907	1.09726	1.12982	1.1403	1.0626	1.09714	1.09391	1.06425	0.234744	0.23289	0.199233	0.187239	0.240264	0.204407
90.7167	1.02031	1.04017	1.02385	0.0150843	-0.00635456	-0.0207992	1.09977	1.12405	1.10172	1.11047	1.12605	1.06314	1.08069	1.09005	1.06509	0.218671	0.224449	0.207999	0.185959	0.208503	0.204342
93.6383	1.02904	1.0398	1.01813	0.0127552	0.00953616	-0.00743245	1.09561	1.10142	1.08835	1.10597	1.1251	1.07933	1.09048	1.09054	1.07649	0.246839	0.246991	0.196986	0.195939	0.22401	0.209841
96.56	1.039	1.05288	1.01908	0.0216803	0.0202902	0.00508637	1.09758	1.10375	1.09124	1.11664	1.12934	1.07532	1.07422	1.09045	1.07344	0.228864	0.247785	0.203592	0.209793	0.23906	0.195977
99.4817	1.03586	1.05371	1.02688	0.0326554	0.0259982	0.00031696	1.10647	1.12023	1.09944	1.11969	1.13063	1.07582	1.07692	1.09986	1.06509	0.233505	0.248576	0.225084	0.230042	0.215347	0.206939
102.402	1.02861	1.0446	1.03381	0.0220917	0.00365341	0.0104459	1.10432	1.13356	1.09371	1.11592	1.13837	1.06915	1.10569	1.09494	1.06873	0.233015	0.23421	0.224055	0.218317	0.232464	0.194852
105.323	1.01564	1.03913	1.01427	0.0230518	0.0118285	0.00055228	1.10102	1.12213	1.11124	1.10382	1.13935	1.06502	1.08677	1.09325	1.0806	0.226908	0.253397	0.214212	0.205686	0.240205	0.219632
108.245	1.01739	1.04267	1.0318	0.00926332	0.00856933	-0.00207852	1.10933	1.12155	1.10153	1.12362	1.15266	1.07445	1.07868	1.10296	1.06791	0.239723	0.242103	0.225108	0.204558	0.223717	0.221926
111.167	1.02427	1.03747	1.02342	0.0176417	0.0128319	0.00631747	1.09712	1.12636	1.1097	1.12129	1.1435	1.07203	1.1008	1.10001	1.07014	0.24944	0.255463	0.248769	0.204927	0.234771	0.204601
114.088	1.03149	1.04656	1.02566	0.0227316	0.0167387	-0.014209	1.10758	1.12943	1.08562	1.11624	1.13625	1.07849	1.0998	1.10037	1.07749	0.244232	0.244714	0.218218	0.215322	0.25212	0.214578
117.008	1.02947	1.06659	1.01615	0.0249598	0.0137206	-0.00390649	1.11184	1.11628	1.10067	1.11724	1.15027	1.08446	1.10307	1.09797	1.06202	0.276365	0.255255	0.221128	0.206777	0.239401	0.214212
119.93	1.02626	1.0546	1.02111	0.0240752	-0.00718767	-0.00359861	1.10588	1.12968	1.10764	1.11478	1.14416	1.08828	1.09902	1.10227	1.08208	0.257979	0.25919	0.225155	0.218289	0.263568	0.207592
122.852	1.02099	1.04242	1.02514	0.00540969	0.0137077	-0.023697	1.10194	1.12309	1.10376	1.1315	1.14385	1.08241	1.1026	1.09749	1.08334	0.264512	0.250454	0.224444	0.224253	0.24935	0.214955
125.773	1.03142	1.03575	1.03074	0.0243771	0.0123552	0.00120664	1.10231	1.13088	1.10191	1.13349	1.14363	1.08038	1.09946	1.11217	1.08966	0.273266	0.262948	0.228832	0.206	0.259416	0.23488
128.695	1.03623	1.04515	1.03305	0.0249441	0.029287	-0.0103638	1.09982	1.12739	1.10764	1.12889	1.14811	1.07	1.10307	1.1061	1.08543	0.285589	0.28081	0.239667	0.209372	0.2731	0.227191
131.615	1.05099	1.06179	1.02981	0.033427	0.0125947	-0.0111636	1.11653	1.1299	1.10688	1.139	1.15265	1.09109	1.1016	1.10495	1.08221	0.289358	0.283897	0.248331	0.239519	0.25307	0.238565
134.537	1.02818	1.05049	1.02962	0.0435118	0.0237021	0.0159207	1.11895	1.12445	1.10337	1.13117	1.13989	1.09342	1.11675	1.11395	1.09307	0.280394	0.279141	0.26545	0.253865	0.281767	0.252826
137.458	1.04822	1.04988	1.0199	0.0313955	0.0384825	0.0183196	1.12836	1.12035	1.11139	1.14392	1.15491	1.08356	1.10518	1.10764	1.097	0.312315	0.297446	0.260131	0.253461	0.292382	0.248033
140.38	1.04427	1.04355	1.04115	0.0567148	0.0314433	0.00481174	1.10998	1.13717	1.11392	1.13066	1.14119	1.09581	1.10397	1.11925	1.08884	0.303228	0.31939	0.262537	0.24909	0.308051	0.256396
143.3	1.03661	1.05422	1.02407	0.0544125	0.0323411	0.0331725	1.10992	1.13197	1.10114	1.12866	1.1535	1.07602	1.10216	1.10837	1.09631	0.293694	0.30272	0.262748	0.255732	0.265202	0.267251
146.222	1.02531	1.06126	1.03764	0.0442574	0.0513916	0.0144636	1.12498	1.12925	1.10933	1.13143	1.16049	1.10572	1.11825	1.12155	1.09162	0.308189	0.296298	0.289458	0.264264	0.30013	0.260058

## Sheet: Data Fig. 12C ddkatAY 37°C
time in [min]	AT-2			DTT			10 mM H2O2			1 mM H2O2			100 µM H2O2			10 µM H2O2			Untreated
OxD	1	2	3	1	2	3	1	2	3	1	2	3	1	2	3	1	2	3	1	2	3
0	0.0986905	0.124385	0.129722	0.101312	0.122784	0.13556	0.0930981	0.129212	0.150382	0.111402	0.128982	0.122285	0.0939917	0.121318	0.115535	0.0914621	0.133287	0.117619	0.100237	0.121631	0.139224
2.92167	0.100577	0.136289	0.131928	0.107501	0.130747	0.152363	0.106814	0.132782	0.171965	0.100927	0.130249	0.14101	0.101235	0.132432	0.139202	0.0982791	0.141838	0.141887	0.101392	0.123334	0.153314
5.84167	0.110616	0.13288	0.140518	0.109826	0.132145	0.156837	0.110287	0.137016	0.170539	0.107901	0.135041	0.142449	0.110207	0.137234	0.134625	0.100276	0.136414	0.145669	0.114085	0.128637	0.14095
8.76333	0.110436	0.140828	0.145578	0.108054	0.131654	0.157641	0.111435	0.148619	0.182082	0.113875	0.151896	0.141938	0.113123	0.157475	0.143171	0.109916	0.145336	0.143022	0.108334	0.137159	0.164762
14.7617	0.113626	0.145019	0.14976	0.117577	0.14793	0.165892	0.112133	0.15183	0.186341	0.117137	0.141097	0.147361	0.124779	0.15464	0.148448	0.112608	0.157763	0.14856	0.109117	0.138236	0.164776
17.6833	0.112545	0.139875	0.153468	0.122662	0.152519	0.168075	0.11582	0.155695	0.188587	0.115882	0.15493	0.153857	0.123451	0.161088	0.149135	0.107416	0.151978	0.150127	0.11088	0.14061	0.166127
20.605	1.00785	1.01212	1.02251	-0.0321347	-0.0136485	-0.00352241	1.10235	1.10163	1.11992	1.02896	1.05151	1.12137	1.07429	1.06552	1.06358	1.09056	1.08522	1.08866	0.113176	0.150005	0.173321
23.5267	1.01799	1.00744	1.00976	-0.0437027	-0.02468	-0.0121569	1.09348	1.11138	1.12104	1.03784	1.06818	1.07508	1.01842	1.0267	1.01532	0.912708	0.986355	0.971311	0.114603	0.15555	0.175146
26.4483	0.995704	1.01615	1.01151	-0.0430096	-0.02144	-0.00294539	1.10067	1.10786	1.126	1.04144	1.0843	1.08418	0.907408	0.939657	0.917395	0.614041	0.69534	0.693204	0.121736	0.159271	0.172349
29.37	1.02152	1.02313	1.01592	-0.0377291	-0.0179423	-0.00614964	1.11113	1.11141	1.12803	1.05784	1.08055	1.08456	0.823534	0.86662	0.842911	0.405549	0.493499	0.49243	0.123184	0.150474	0.181591
32.29	1.01885	1.01963	1.02374	-0.0317979	-0.0177087	0.00164648	1.11406	1.11152	1.13294	1.07381	1.09508	1.09159	0.795312	0.850789	0.816276	0.271304	0.350277	0.351672	0.137357	0.168442	0.183273
35.2117	1.01625	1.02103	1.0258	-0.0373503	-0.0149482	0.00148113	1.11656	1.11236	1.13358	1.07495	1.10174	1.09592	0.810768	0.852388	0.818254	0.178921	0.258578	0.247599	0.130627	0.18246	0.171007
38.1333	1.01163	1.02287	1.02748	-0.0384361	-0.00868929	-0.00231827	1.11044	1.10991	1.14052	1.07817	1.10085	1.10595	0.827877	0.876264	0.848136	0.152973	0.219363	0.203371	0.13092	0.175512	0.2135
41.055	1.01943	1.01609	1.02052	-0.0324666	-0.0168405	0.00244418	1.12112	1.12208	1.13493	1.10345	1.10567	1.0979	0.853316	0.885604	0.86234	0.140459	0.194537	0.187908	0.132856	0.176173	0.196383
43.9767	1.02423	1.0208	1.02628	-0.0307953	-0.0277853	0.00733151	1.12003	1.11214	1.13725	1.09305	1.093	1.10837	0.871887	0.915549	0.890226	0.13416	0.174391	0.182073	0.130101	0.18554	0.205239
46.8967	1.02373	1.02699	1.03526	-0.0352772	-0.0207894	-0.00122038	1.12619	1.12733	1.14906	1.10587	1.10584	1.10709	0.89085	0.930494	0.909805	0.136565	0.187489	0.190981	0.121364	0.182103	0.196082
49.8183	1.00443	1.01945	1.03108	-0.0309879	-0.0309222	0.00025318	1.12069	1.12518	1.15633	1.09624	1.11539	1.11448	0.902948	0.94536	0.930023	0.122876	0.186861	0.191265	0.106692	0.186298	0.207958
52.74	1.01366	1.02112	1.02358	-0.0305032	-0.0184521	0.00837896	1.12996	1.12819	1.14336	1.11275	1.12228	1.10948	0.920282	0.954365	0.933721	0.129928	0.198956	0.189673	0.139983	0.191496	0.203786
55.6617	1.02217	1.02982	1.02784	-0.0339216	-0.0137275	0.0104355	1.13979	1.13695	1.15931	1.12673	1.11316	1.12163	0.94897	0.97181	0.957747	0.147215	0.182026	0.196414	0.13123	0.18804	0.206963
58.5817	1.01414	1.01727	1.02959	-0.0217038	-0.0182886	0.00707159	1.13788	1.13445	1.15842	1.11089	1.1249	1.11833	0.964847	0.987559	0.97061	0.145853	0.205066	0.189254	0.135166	0.184867	0.202342
61.5033	1.02434	1.02014	1.01997	-0.0340385	-0.0258187	0.00282763	1.14894	1.13045	1.15855	1.12646	1.12473	1.12058	0.98022	1.01757	0.993886	0.135298	0.189003	0.177664	0.136773	0.174218	0.204435
64.425	1.02123	1.01725	1.02851	-0.0260982	-0.00873472	0.00747526	1.14351	1.15402	1.16493	1.12018	1.12492	1.12207	0.990817	1.03621	1.01422	0.136712	0.198024	0.194587	0.133525	0.198765	0.211062
67.3467	1.02629	1.025	1.03322	-0.0277848	-0.0104919	0.00740515	1.14622	1.14163	1.16697	1.13373	1.12595	1.11946	1.01538	1.04488	1.02741	0.136613	0.209132	0.193219	0.148773	0.200077	0.202258
70.2683	1.02317	1.01237	1.0257	-0.0232239	-0.0136656	0.0108013	1.15413	1.15228	1.17052	1.12868	1.13714	1.12477	1.03089	1.05958	1.0391	0.143537	0.203572	0.2045	0.141611	0.197261	0.205594
73.19	1.0206	1.02314	1.03034	-0.032371	-0.0203104	0.00838428	1.15951	1.14948	1.17061	1.13712	1.13494	1.12563	1.04983	1.06901	1.06411	0.141101	0.206358	0.199403	0.133763	0.191968	0.218801
76.11	1.02277	1.02537	1.01571	-0.0262944	-0.00655883	0.0144841	1.15701	1.15066	1.16724	1.13054	1.12654	1.13389	1.06173	1.0804	1.07618	0.139925	0.208053	0.191242	0.143474	0.202157	0.213458
79.0317	1.02326	1.02145	1.03619	-0.0240944	-0.01382	0.01667	1.166	1.16049	1.17849	1.13077	1.13333	1.13902	1.07142	1.09042	1.07957	0.15292	0.217894	0.21721	0.155862	0.204864	0.222137
81.9533	1.02301	1.02747	1.02328	-0.0216373	0.00271503	0.00687848	1.15678	1.15892	1.17435	1.14395	1.13616	1.13013	1.08664	1.09785	1.09242	0.152238	0.213858	0.206925	0.152416	0.204148	0.229047
84.875	1.0238	1.0201	1.03287	-0.0240156	-0.00022674	0.0186408	1.15212	1.16013	1.17178	1.15172	1.14282	1.13549	1.08506	1.10742	1.09509	0.158453	0.21974	0.218272	0.152233	0.22	0.229619
87.795	1.01272	1.01805	1.02738	-0.0166167	-0.00870547	0.021866	1.15683	1.1503	1.18098	1.14155	1.1289	1.12925	1.09446	1.10878	1.10418	0.151721	0.210363	0.213786	0.160065	0.207328	0.220155
90.7167	1.00918	1.02223	1.01671	-0.0254253	-0.00012965	0.0146961	1.14713	1.16614	1.16907	1.13144	1.13608	1.1274	1.09523	1.1085	1.11064	0.14681	0.220224	0.219397	0.159532	0.211768	0.231623
93.6383	1.01144	1.01677	1.01602	-0.0197638	0.00457509	0.018578	1.156	1.15243	1.17426	1.13164	1.13476	1.13234	1.10517	1.11085	1.10537	0.163661	0.225371	0.217477	0.16899	0.217964	0.235031
96.56	1.01852	1.02771	1.0347	-0.0116071	0.00212305	0.032799	1.15889	1.16027	1.18224	1.14565	1.15177	1.14664	1.11472	1.12451	1.11761	0.177308	0.226545	0.231412	0.189825	0.22098	0.252529
99.4817	1.01372	1.01568	1.02074	-0.00993587	-0.0112093	0.0201203	1.15794	1.16156	1.17171	1.13973	1.13482	1.13824	1.10459	1.1238	1.10453	0.194395	0.243101	0.236981	0.205765	0.230327	0.253823
102.402	1.02752	1.01787	1.02901	-0.016274	0.00238732	0.0182553	1.1646	1.15502	1.18732	1.15201	1.14718	1.14722	1.12589	1.13126	1.12253	0.215735	0.240932	0.252961	0.219858	0.23195	0.277036
105.323	1.02886	1.01565	1.02951	-0.0162173	-0.0109607	0.0211021	1.15705	1.16013	1.18971	1.15032	1.14557	1.13337	1.11881	1.13262	1.12584	0.219697	0.24673	0.279127	0.222425	0.256766	0.286714
108.245	1.02383	1.02377	1.0369	-0.0151242	-0.010812	0.0155158	1.16738	1.15744	1.19062	1.15854	1.14449	1.14592	1.13102	1.14574	1.13438	0.218344	0.255579	0.284525	0.211806	0.265491	0.291281
111.167	1.02916	1.02181	1.02898	-0.0264574	-0.0139893	0.0159313	1.16561	1.17889	1.18785	1.14099	1.15517	1.15113	1.12925	1.13841	1.13357	0.217337	0.283939	0.271386	0.233604	0.266476	0.299324
114.088	1.02553	1.02232	1.03463	-0.0240109	-0.0090827	0.0197311	1.1711	1.1726	1.1903	1.15717	1.15528	1.15618	1.13722	1.13891	1.1326	0.236258	0.287703	0.283107	0.236878	0.27668	0.284508
117.008	1.02381	1.02882	1.03063	-0.0200769	-0.0119939	0.0187751	1.16815	1.16763	1.19718	1.15174	1.15352	1.15131	1.14405	1.13294	1.14209	0.228442	0.278919	0.270284	0.229276	0.28673	0.284944
119.93	1.03234	1.03013	1.02905	-0.0161922	0.0005995	0.0138725	1.17261	1.18003	1.19352	1.15444	1.15972	1.16024	1.14032	1.13857	1.13776	0.228005	0.275736	0.272349	0.237165	0.259388	0.287379
122.852	1.02392	1.03014	1.02208	-0.0187948	-0.0210756	0.014917	1.16779	1.16445	1.17919	1.1624	1.16745	1.16202	1.13788	1.14732	1.14258	0.224031	0.266302	0.281163	0.235978	0.269778	0.281916
125.773	1.03123	1.03309	1.04001	-0.0130367	-0.00718132	0.0154466	1.17189	1.17947	1.19146	1.17189	1.16359	1.15662	1.15433	1.14929	1.14093	0.228589	0.283066	0.275239	0.228008	0.270127	0.288967
128.695	1.03282	1.02109	1.03774	-0.018934	-0.015104	0.0195063	1.17444	1.17303	1.18982	1.16351	1.16195	1.16714	1.15089	1.13805	1.14709	0.240104	0.276762	0.277451	0.233467	0.27225	0.291129
131.615	1.03166	1.02763	1.03377	-0.0101609	-0.00531464	0.0236081	1.18113	1.17773	1.19249	1.16979	1.17682	1.15807	1.15638	1.15636	1.15299	0.241943	0.298775	0.294676	0.243433	0.27657	0.291455
134.537	1.02129	1.03347	1.0373	-0.00390005	-5.3076e-06	0.0246695	1.17904	1.17814	1.19146	1.15608	1.16318	1.15849	1.1483	1.14741	1.14474	0.243277	0.290842	0.290123	0.234843	0.274619	0.297426
137.458	1.01876	1.02237	1.03418	-0.0134852	0.0116183	0.0281793	1.17207	1.17018	1.19264	1.16802	1.17145	1.1641	1.15026	1.15004	1.15098	0.238096	0.288993	0.285448	0.244006	0.272588	0.300925
140.38	1.02414	1.03081	1.02534	-0.0136256	-0.00401323	0.0231744	1.17236	1.17058	1.18931	1.15706	1.15874	1.15519	1.1491	1.14803	1.1507	0.248179	0.292624	0.291279	0.241924	0.277328	0.298225
143.3	1.01717	1.02137	1.03332	-0.0102709	0.00224867	0.0296894	1.16377	1.17884	1.19569	1.16399	1.16137	1.16391	1.13586	1.14782	1.14433	0.2425	0.300467	0.297792	0.239802	0.277505	0.299633
146.222	1.01998	1.02876	1.02918	-0.00245651	0.00142709	0.02966	1.1775	1.17119	1.19343	1.15748	1.17064	1.15843	1.16164	1.14695	1.14892	0.25755	0.292945	0.296761	0.258528	0.277639	0.30517
149.143	1.02815	1.021	1.03268	-0.0059596	-0.00402025	0.0220448	1.17831	1.18302	1.19735	1.17633	1.17275	1.16594	1.15514	1.16193	1.1514	0.255384	0.297606	0.291676	0.250314	0.295404	0.29761
